# Supplementary material for: N-(Pyrrolidin-1-ylcarbothio­yl)benzamide
Source: Acta Crystallogr Sect E Struct Rep Online. 2011 Dec 21;68(Pt 1):o201. doi: 10.1107/S1600536811053694 (PMC3254535; doi:10.1107/S1600536811053694)
Supplement: Supplementary file 1 [file e-68-0o201-sup1.cif]

##############################################################################
#                                                                            #
# This CIF contains the data in a paper accepted for publication in          #
# Acta Crystallographica Section E. It conforms to the requirements of       #
# Notes for Authors for Acta Crystallographica Section E, and has been       #
# peer reviewed under the auspices of the IUCr Commission on Journals.       #
#                                                                            #
# Full details of the Crystallographic Information File format               #
# are given in the paper "The Crystallographic Information File (CIF):       #
# a New Standard Archive File for Crystallography" by S. R. Hall, F. H.      #
# Allen and I. D. Brown [Acta Cryst. (1991), A47, 655-685].                  #
#                                                                            #
# The current version of the core CIF dictionary is obtainable from          #
# ftp://ftp.iucr.org/pub/cif_core.dic.                                       #
#                                                                            #
# Software is freely available for graphical display of the structure(s)     #
# in this CIF. For information consult the CIF software page                 #
# http://www.iucr.org/resources/cif/software.                                #
#                                                                            #
# This file may be used for bona fide research purposes within the           #
# scientific community so long as proper attribution is given to the journal # 
# article from which it was obtained.                                        #
#                                                                            #
##############################################################################
data_I
_audit_creation_method     SHELXL-97
_chemical_name_systematic
;
<i>N</i>-(Pyrrolidin-1-ylcarbothioyl)benzamide
;
_chemical_name_common     ?
_chemical_formula_moiety     'C12 H14 N2 O S'
_chemical_formula_sum     'C12 H14 N2 O S'
_chemical_formula_iupac     'C12 H14 N2 O S'
_chemical_formula_weight     234.31
_chemical_melting_point     ?
_symmetry_cell_setting     monoclinic
_symmetry_space_group_name_H-M     'P 21/c'
_symmetry_space_group_name_Hall     '-P 2ybc'
loop_
    _symmetry_equiv_pos_as_xyz
    'x, y, z'
    '-x, y+1/2, -z+1/2'
    '-x, -y, -z'
    'x, -y-1/2, z-1/2'
_cell_length_a     10.3666(4)
_cell_length_b     14.6008(5)
_cell_length_c     7.8240(3)
_cell_angle_alpha     90.00
_cell_angle_beta     98.446(4)
_cell_angle_gamma     90.00
_cell_volume     1171.40(8)
_cell_formula_units_Z     4
_cell_measurement_reflns_used     3639
_cell_measurement_theta_min     4
_cell_measurement_theta_max     71.19
_cell_measurement_temperature     150
_exptl_crystal_description     needle
_exptl_crystal_colour     colourless
_exptl_crystal_size_max     0.13
_exptl_crystal_size_mid     0.06
_exptl_crystal_size_min     0.03
_exptl_crystal_density_diffrn     1.329
_exptl_crystal_density_meas     ?
_exptl_crystal_density_method     'not measured'
_exptl_crystal_F_000     496
_exptl_absorpt_coefficient_mu     2.291
_exptl_absorpt_correction_type     multi-scan
_exptl_absorpt_process_details
;
(CrysAlis RED; Oxford Diffraction, 2006)
;
_exptl_absorpt_correction_T_min     0.870
_exptl_absorpt_correction_T_max     0.934
_exptl_special_details
;
The crystal was placed in the cold stream of an Oxford Cryosystems open-flow
nitrogen cryostat (Cosier & Glazer, 1986) with a nominal stability of 0.1 K.
(Cosier, J. & Glazer, A.<i>M</i>., 1986. <i>J. Appl. Cryst.</i>, <b>105</b>,
107.)
;
_diffrn_ambient_temperature     150
_diffrn_radiation_type     CuK\a
_diffrn_radiation_wavelength     1.54178
_diffrn_radiation_source     'fine-focus sealed tube'
_diffrn_radiation_monochromator     graphite
_diffrn_measurement_device_type
;
Oxford Diffraction Gemini area-detector
;
_diffrn_measurement_method     \w
_diffrn_detector_area_resol_mean     0
_diffrn_reflns_number     8077
_diffrn_reflns_av_R_equivalents     0.0236
_diffrn_reflns_av_sigmaI/netI     0.0205
_diffrn_reflns_theta_min     4.31
_diffrn_reflns_theta_max     71.19
_diffrn_reflns_theta_full     71.19
_diffrn_measured_fraction_theta_max     0.989
_diffrn_measured_fraction_theta_full     0.989
_diffrn_reflns_limit_h_min     -12
_diffrn_reflns_limit_h_max     12
_diffrn_reflns_limit_k_min     -17
_diffrn_reflns_limit_k_max     17
_diffrn_reflns_limit_l_min     -9
_diffrn_reflns_limit_l_max     9
_diffrn_standards_number     0
_diffrn_standards_interval_count     0
_diffrn_standards_interval_time     0
_diffrn_standards_decay_%     0
_refine_special_details
;
Refinement of <i>F</i>^2^ against ALL reflections. The weighted <i>R</i>-factor
<i>wR</i> and goodness of fit <i>S</i> are based on <i>F</i>^2^, conventional
<i>R</i>-factors <i>R</i> are based on <i>F</i>, with <i>F</i> set to zero for
negative <i>F</i>^2^. The threshold expression of <i>F</i>^2^ >
\s(<i>F</i>^2^) is used only for calculating <i>R</i>-factors(gt) <i>etc</i>.
and is not relevant to the choice of reflections for refinement.
<i>R</i>-factors based on <i>F</i>^2^ are statistically about twice as large
as those based on <i>F</i>, and <i>R</i>- factors based on ALL data will be
even larger.
;
_reflns_number_total     2245
_reflns_number_gt     1958
_reflns_threshold_expression     I>2sigma(I)
_refine_ls_structure_factor_coef     Fsqd
_refine_ls_matrix_type     full
_refine_ls_R_factor_all     0.0413
_refine_ls_R_factor_gt     0.0352
_refine_ls_wR_factor_gt     0.0934
_refine_ls_wR_factor_ref     0.0984
_refine_ls_goodness_of_fit_ref     1.030
_refine_ls_restrained_S_all     1.030
_refine_ls_number_reflns     2245
_refine_ls_number_parameters     145
_refine_ls_number_restraints     0
_refine_ls_hydrogen_treatment     constr
_refine_ls_weighting_scheme     calc
_refine_ls_weighting_details
         'calc w=1/[\s^2^(Fo^2^)+(0.0577P)^2^+0.4389P] where P=(Fo^2^+2Fc^2^)/3'
_atom_sites_solution_hydrogens     geom
_atom_sites_solution_primary     direct
_atom_sites_solution_secondary     difmap
_refine_ls_shift/su_max     0.000
_refine_ls_shift/su_mean     0.000
_refine_diff_density_max     0.324
_refine_diff_density_min     -0.272
_refine_ls_extinction_method     none
_refine_ls_extinction_coef     ?
loop_
    _atom_type_symbol
    _atom_type_description
    _atom_type_scat_dispersion_real
    _atom_type_scat_dispersion_imag
    _atom_type_scat_source
    'C' 'C' 0.0181 0.0091
                         'International Tables Vol C Tables 4.2.6.8 and 6.1.1.4'
    'H' 'H' 0.0000 0.0000
                         'International Tables Vol C Tables 4.2.6.8 and 6.1.1.4'
    'N' 'N' 0.0311 0.0180
                         'International Tables Vol C Tables 4.2.6.8 and 6.1.1.4'
    'O' 'O' 0.0492 0.0322
                         'International Tables Vol C Tables 4.2.6.8 and 6.1.1.4'
    'S' 'S' 0.3331 0.5567
                         'International Tables Vol C Tables 4.2.6.8 and 6.1.1.4'
_computing_data_collection     'CrysAlis CCD (Oxford Diffraction, 2006)'
_computing_cell_refinement     'CrysAlis RED (Oxford Diffraction, 2006)'
_computing_data_reduction     'CrysAlis RED (Oxford Diffraction, 2006)'
_computing_structure_solution     'SHELXS97 (Sheldrick, 2008)'
_computing_structure_refinement     'SHELXL97 (Sheldrick, 2008)'
_computing_molecular_graphics     'SHELXTL (Sheldrick, 2008)'
_computing_publication_material
;
SHELXTL (Sheldrick, 2008), PLATON (Spek, 2009) and
publCIF (Westrip, 2010)
;
loop_
    _atom_site_type_symbol
    _atom_site_label
    _atom_site_fract_x
    _atom_site_fract_y
    _atom_site_fract_z
    _atom_site_U_iso_or_equiv
    _atom_site_adp_type
    _atom_site_calc_flag
    _atom_site_refinement_flags
    _atom_site_occupancy
    _atom_site_symmetry_multiplicity
    _atom_site_disorder_assembly
    _atom_site_disorder_group
    S S1 -0.07552(4) 0.14802(3) 0.15309(5) 0.02646(15) Uani d . 1 1 . .
    O O1 0.19040(11) 0.34576(8) 0.07829(14) 0.0257(3) Uani d . 1 1 . .
    N N1 0.10339(13) 0.27023(9) 0.28912(17) 0.0225(3) Uani d . 1 1 . .
    H H1 0.1201 0.2472 0.3911 0.027 Uiso d R 1 1 . .
    N N2 -0.08955(12) 0.32949(10) 0.14768(16) 0.0221(3) Uani d . 1 1 . .
    C C1 0.30423(16) 0.36102(11) 0.5288(2) 0.0258(4) Uani d . 1 1 . .
    H H1A 0.2228 0.3603 0.5651 0.031 Uiso calc R 1 1 . .
    C C2 0.41496(17) 0.38288(13) 0.6445(2) 0.0313(4) Uani d . 1 1 . .
    H H2 0.4074 0.3981 0.7580 0.038 Uiso calc R 1 1 . .
    C C3 0.53634(17) 0.38203(13) 0.5908(3) 0.0340(4) Uani d . 1 1 . .
    H H3 0.6104 0.3956 0.6690 0.041 Uiso calc R 1 1 . .
    C C4 0.54804(17) 0.36105(13) 0.4211(3) 0.0326(4) Uani d . 1 1 . .
    H H4 0.6300 0.3601 0.3861 0.039 Uiso calc R 1 1 . .
    C C5 0.43831(16) 0.34158(12) 0.3035(2) 0.0288(4) Uani d . 1 1 . .
    H H5 0.4459 0.3295 0.1887 0.035 Uiso calc R 1 1 . .
    C C6 0.31615(15) 0.34018(11) 0.3581(2) 0.0235(3) Uani d . 1 1 . .
    C C7 0.19885(15) 0.31944(11) 0.2285(2) 0.0221(3) Uani d . 1 1 . .
    C C8 -0.02146(15) 0.25496(11) 0.19383(19) 0.0215(3) Uani d . 1 1 . .
    C C9 -0.22292(15) 0.32549(12) 0.0516(2) 0.0256(3) Uani d . 1 1 . .
    H H9A -0.2807 0.2921 0.1162 0.031 Uiso calc R 1 1 . .
    H H9B -0.2236 0.2965 -0.0600 0.031 Uiso calc R 1 1 . .
    C C10 -0.26313(17) 0.42580(13) 0.0310(2) 0.0309(4) Uani d . 1 1 . .
    H H10A -0.3556 0.4330 0.0351 0.037 Uiso calc R 1 1 . .
    H H10B -0.2434 0.4503 -0.0775 0.037 Uiso calc R 1 1 . .
    C C11 -0.18200(16) 0.47345(12) 0.1844(2) 0.0283(4) Uani d . 1 1 . .
    H H11A -0.1726 0.5383 0.1621 0.034 Uiso calc R 1 1 . .
    H H11B -0.2210 0.4659 0.2889 0.034 Uiso calc R 1 1 . .
    C C12 -0.05187(16) 0.42453(11) 0.1987(2) 0.0257(4) Uani d . 1 1 . .
    H H12A 0.0028 0.4511 0.1211 0.031 Uiso calc R 1 1 . .
    H H12B -0.0059 0.4268 0.3159 0.031 Uiso calc R 1 1 . .
loop_
    _atom_site_aniso_label
    _atom_site_aniso_U_11
    _atom_site_aniso_U_22
    _atom_site_aniso_U_33
    _atom_site_aniso_U_12
    _atom_site_aniso_U_13
    _atom_site_aniso_U_23
    S1 0.0244(2) 0.0229(2) 0.0312(2) -0.00252(14) 0.00082(16) -0.00183(14)
    O1 0.0254(6) 0.0300(6) 0.0211(6) -0.0026(4) 0.0011(4) 0.0003(4)
    N1 0.0208(6) 0.0272(7) 0.0182(6) -0.0020(5) -0.0012(5) 0.0017(5)
    N2 0.0204(6) 0.0237(7) 0.0214(7) -0.0030(5) 0.0002(5) -0.0005(5)
    C1 0.0241(8) 0.0263(8) 0.0263(8) 0.0006(6) 0.0014(7) -0.0012(6)
    C2 0.0325(9) 0.0311(9) 0.0277(9) 0.0002(7) -0.0039(7) -0.0043(7)
    C3 0.0257(9) 0.0313(9) 0.0403(10) -0.0018(7) -0.0105(7) -0.0024(7)
    C4 0.0205(8) 0.0323(9) 0.0447(11) -0.0021(7) 0.0038(7) -0.0001(8)
    C5 0.0249(8) 0.0317(9) 0.0296(9) -0.0015(6) 0.0036(7) -0.0018(7)
    C6 0.0220(8) 0.0224(8) 0.0250(8) -0.0005(6) -0.0003(6) -0.0002(6)
    C7 0.0207(7) 0.0218(8) 0.0233(8) 0.0010(6) 0.0016(6) -0.0024(6)
    C8 0.0212(8) 0.0263(8) 0.0173(7) -0.0020(6) 0.0035(6) 0.0003(6)
    C9 0.0193(8) 0.0315(9) 0.0248(8) -0.0027(6) -0.0005(6) -0.0012(7)
    C10 0.0250(8) 0.0330(10) 0.0330(9) 0.0022(7) -0.0012(7) 0.0016(7)
    C11 0.0283(8) 0.0261(9) 0.0299(8) 0.0004(6) 0.0027(7) 0.0012(7)
    C12 0.0261(8) 0.0219(8) 0.0281(8) -0.0030(6) 0.0001(6) 0.0002(6)
_geom_special_details
;
All e.s.d.'s (except the e.s.d. in the dihedral angle between two l.s. planes)
are estimated using the full covariance matrix. The cell e.s.d.'s are taken
into account individually in the estimation of e.s.d.'s in distances, angles
and torsion angles; correlations between e.s.d.'s in cell parameters are only
used when they are defined by crystal symmetry. An approximate (isotropic)
treatment of cell e.s.d.'s is used for estimating e.s.d.'s involving l.s.
planes.
;
loop_
    _geom_bond_atom_site_label_1
    _geom_bond_atom_site_label_2
    _geom_bond_site_symmetry_2
    _geom_bond_distance
    _geom_bond_publ_flag
    S1 C8 . 1.6737(16) ?
    O1 C7 . 1.2275(19) ?
    N1 C7 . 1.363(2) ?
    N1 C8 . 1.413(2) ?
    N1 H1 . 0.8600 ?
    N2 C8 . 1.318(2) ?
    N2 C9 . 1.4746(19) ?
    N2 C12 . 1.480(2) ?
    C1 C2 . 1.391(2) ?
    C1 C6 . 1.392(2) ?
    C1 H1A . 0.9300 ?
    C2 C3 . 1.384(3) ?
    C2 H2 . 0.9300 ?
    C3 C4 . 1.385(3) ?
    C3 H3 . 0.9300 ?
    C4 C5 . 1.384(2) ?
    C4 H4 . 0.9300 ?
    C5 C6 . 1.395(2) ?
    C5 H5 . 0.9300 ?
    C6 C7 . 1.496(2) ?
    C9 C10 . 1.525(2) ?
    C9 H9A . 0.9700 ?
    C9 H9B . 0.9700 ?
    C10 C11 . 1.528(2) ?
    C10 H10A . 0.9700 ?
    C10 H10B . 0.9700 ?
    C11 C12 . 1.516(2) ?
    C11 H11A . 0.9700 ?
    C11 H11B . 0.9700 ?
    C12 H12A . 0.9700 ?
    C12 H12B . 0.9700 ?
loop_
    _geom_angle_atom_site_label_1
    _geom_angle_atom_site_label_2
    _geom_angle_atom_site_label_3
    _geom_angle_site_symmetry_1
    _geom_angle_site_symmetry_3
    _geom_angle
    _geom_angle_publ_flag
    C7 N1 C8 . . 123.71(13) ?
    C7 N1 H1 . . 118.1 ?
    C8 N1 H1 . . 118.1 ?
    C8 N2 C9 . . 122.08(14) ?
    C8 N2 C12 . . 126.18(13) ?
    C9 N2 C12 . . 111.41(13) ?
    C2 C1 C6 . . 119.56(16) ?
    C2 C1 H1A . . 120.2 ?
    C6 C1 H1A . . 120.2 ?
    C3 C2 C1 . . 120.06(17) ?
    C3 C2 H2 . . 120.0 ?
    C1 C2 H2 . . 120.0 ?
    C2 C3 C4 . . 120.29(16) ?
    C2 C3 H3 . . 119.9 ?
    C4 C3 H3 . . 119.9 ?
    C5 C4 C3 . . 120.25(17) ?
    C5 C4 H4 . . 119.9 ?
    C3 C4 H4 . . 119.9 ?
    C4 C5 C6 . . 119.58(17) ?
    C4 C5 H5 . . 120.2 ?
    C6 C5 H5 . . 120.2 ?
    C1 C6 C5 . . 120.22(15) ?
    C1 C6 C7 . . 121.10(14) ?
    C5 C6 C7 . . 118.64(15) ?
    O1 C7 N1 . . 123.00(14) ?
    O1 C7 C6 . . 121.50(14) ?
    N1 C7 C6 . . 115.49(14) ?
    N2 C8 N1 . . 115.24(14) ?
    N2 C8 S1 . . 124.55(12) ?
    N1 C8 S1 . . 120.18(12) ?
    N2 C9 C10 . . 103.72(13) ?
    N2 C9 H9A . . 111.0 ?
    C10 C9 H9A . . 111.0 ?
    N2 C9 H9B . . 111.0 ?
    C10 C9 H9B . . 111.0 ?
    H9A C9 H9B . . 109.0 ?
    C9 C10 C11 . . 104.10(13) ?
    C9 C10 H10A . . 110.9 ?
    C11 C10 H10A . . 110.9 ?
    C9 C10 H10B . . 110.9 ?
    C11 C10 H10B . . 110.9 ?
    H10A C10 H10B . . 109.0 ?
    C12 C11 C10 . . 102.97(14) ?
    C12 C11 H11A . . 111.2 ?
    C10 C11 H11A . . 111.2 ?
    C12 C11 H11B . . 111.2 ?
    C10 C11 H11B . . 111.2 ?
    H11A C11 H11B . . 109.1 ?
    N2 C12 C11 . . 103.01(13) ?
    N2 C12 H12A . . 111.2 ?
    C11 C12 H12A . . 111.2 ?
    N2 C12 H12B . . 111.2 ?
    C11 C12 H12B . . 111.2 ?
    H12A C12 H12B . . 109.1 ?
loop_
    _geom_torsion_atom_site_label_1
    _geom_torsion_atom_site_label_2
    _geom_torsion_atom_site_label_3
    _geom_torsion_atom_site_label_4
    _geom_torsion_site_symmetry_1
    _geom_torsion_site_symmetry_2
    _geom_torsion_site_symmetry_3
    _geom_torsion_site_symmetry_4
    _geom_torsion
    _geom_torsion_publ_flag
    C6 C1 C2 C3 . . . . -1.3(3) ?
    C1 C2 C3 C4 . . . . 1.2(3) ?
    C2 C3 C4 C5 . . . . 0.6(3) ?
    C3 C4 C5 C6 . . . . -2.1(3) ?
    C2 C1 C6 C5 . . . . -0.3(3) ?
    C2 C1 C6 C7 . . . . -177.91(15) ?
    C4 C5 C6 C1 . . . . 2.0(3) ?
    C4 C5 C6 C7 . . . . 179.69(15) ?
    C8 N1 C7 O1 . . . . -8.9(2) ?
    C8 N1 C7 C6 . . . . 170.83(14) ?
    C1 C6 C7 O1 . . . . 142.08(16) ?
    C5 C6 C7 O1 . . . . -35.6(2) ?
    C1 C6 C7 N1 . . . . -37.7(2) ?
    C5 C6 C7 N1 . . . . 144.65(16) ?
    C9 N2 C8 N1 . . . . -178.38(13) ?
    C12 N2 C8 N1 . . . . -5.5(2) ?
    C9 N2 C8 S1 . . . . -0.6(2) ?
    C12 N2 C8 S1 . . . . 172.25(12) ?
    C7 N1 C8 N2 . . . . -59.7(2) ?
    C7 N1 C8 S1 . . . . 122.50(15) ?
    C8 N2 C9 C10 . . . . 178.74(14) ?
    C12 N2 C9 C10 . . . . 4.89(17) ?
    N2 C9 C10 C11 . . . . -26.57(16) ?
    C9 C10 C11 C12 . . . . 38.33(17) ?
    C8 N2 C12 C11 . . . . -154.72(15) ?
    C9 N2 C12 C11 . . . . 18.82(17) ?
    C10 C11 C12 N2 . . . . -34.56(16) ?
loop_
    _geom_hbond_atom_site_label_D
    _geom_hbond_atom_site_label_H
    _geom_hbond_atom_site_label_A
    _geom_hbond_site_symmetry_D
    _geom_hbond_site_symmetry_H
    _geom_hbond_site_symmetry_A
    _geom_hbond_distance_DH
    _geom_hbond_distance_HA
    _geom_hbond_distance_DA
    _geom_hbond_angle_DHA
    _geom_hbond_publ_flag
    N1 H1 O1 . . 4_566 0.86 2.05 2.8637(17) 157 yes
    C11 H11A O1 . . 3_565 0.97 2.52 3.339(2) 142 yes
    C12 H12A O1 . . 1_555 0.97 2.54 3.035(2) 112 no
_iucr_refine_instructions_details
;
TITL A in P2(1)/c
CELL  1.54178   10.3666   14.6008    7.8240    90.000    98.446    90.000
ZERR  4           0.0004    0.0005    0.0003     0.000     0.004     0.000
LATT 1
SYMM             - X ,    0.50000 + Y ,    0.50000 - Z
SFAC C  H  N  O  S
UNIT 48 56 8 4 4
L.S. 15
ACTA
BOND $H
FMAP 2
PLAN 10
CONF
WGHT  0.057400  0.443900
FVAR  0.218250
S1     5  -0.075522  0.148022  0.153087 11.000000  0.024360  0.022870 =
           0.031180 -0.001830  0.000820 -0.002520
O1     4   0.190402  0.345756  0.078293 11.000000  0.025380  0.030050 =
           0.021100  0.000350  0.001070 -0.002650
N1     3   0.103389  0.270229  0.289121 11.000000  0.020770  0.027190 =
           0.018230  0.001730 -0.001190 -0.002000
AFIX 3
H1     2   0.120079  0.247169  0.391121 11.000000 -1.200000
AFIX 0
N2     3  -0.089549  0.329494  0.147678 11.000000  0.020400  0.023690 =
           0.021410 -0.000450  0.000190 -0.003030
C1     1   0.304232  0.361023  0.528766 11.000000  0.024120  0.026290 =
           0.026320 -0.001230  0.001370  0.000580
AFIX 43
H1A    2   0.222757  0.360337  0.565110 11.000000 -1.200000
AFIX 0
C2     1   0.414957  0.382876  0.644471 11.000000  0.032460  0.031090 =
           0.027720 -0.004310 -0.003860  0.000200
AFIX 43
H2     2   0.407430  0.398074  0.758016 11.000000 -1.200000
AFIX 0
C3     1   0.536338  0.382028  0.590805 11.000000  0.025680  0.031300 =
           0.040330 -0.002430 -0.010540 -0.001800
AFIX 43
H3     2   0.610380  0.395599  0.669017 11.000000 -1.200000
AFIX 0
C4     1   0.548037  0.361051  0.421079 11.000000  0.020540  0.032320 =
           0.044710 -0.000080  0.003850 -0.002090
AFIX 43
H4     2   0.629965  0.360054  0.386072 11.000000 -1.200000
AFIX 0
C5     1   0.438308  0.341579  0.303454 11.000000  0.024890  0.031670 =
           0.029580 -0.001770  0.003610 -0.001490
AFIX 43
H5     2   0.445932  0.329502  0.188658 11.000000 -1.200000
AFIX 0
C6     1   0.316154  0.340177  0.358145 11.000000  0.021990  0.022360 =
           0.025020 -0.000180 -0.000340 -0.000520
C7     1   0.198855  0.319439  0.228522 11.000000  0.020720  0.021840 =
           0.023260 -0.002400  0.001580  0.000980
C8     1  -0.021459  0.254964  0.193829 11.000000  0.021230  0.026260 =
           0.017280  0.000340  0.003490 -0.002020
C9     1  -0.222924  0.325492  0.051643 11.000000  0.019270  0.031510 =
           0.024840 -0.001220 -0.000530 -0.002700
AFIX 23
H9A    2  -0.280664  0.292057  0.116240 11.000000 -1.200000
H9B    2  -0.223626  0.296456 -0.059999 11.000000 -1.200000
AFIX 0
C10    1  -0.263128  0.425804  0.030995 11.000000  0.025010  0.033000 =
           0.033030  0.001560 -0.001240  0.002230
AFIX 23
H10A   2  -0.355640  0.433040  0.035063 11.000000 -1.200000
H10B   2  -0.243431  0.450288 -0.077495 11.000000 -1.200000
AFIX 0
C11    1  -0.181995  0.473453  0.184435 11.000000  0.028330  0.026110 =
           0.029880  0.001220  0.002750  0.000430
AFIX 23
H11A   2  -0.172590  0.538281  0.162136 11.000000 -1.200000
H11B   2  -0.220988  0.465936  0.288928 11.000000 -1.200000
AFIX 0
C12    1  -0.051866  0.424531  0.198689 11.000000  0.026090  0.021860 =
           0.028070  0.000240  0.000050 -0.003010
AFIX 23
H12A   2   0.002793  0.451072  0.121092 11.000000 -1.200000
H12B   2  -0.005940  0.426844  0.315926 11.000000 -1.200000
AFIX 0
Q1     1   0.261700  0.336800  0.296200 11.000000  0.050000      0.32
Q2     1   0.135100  0.219400  0.359900 11.000000  0.050000      0.31
Q3     1  -0.038800  0.205100  0.202200 11.000000  0.050000      0.28
Q4     1  -0.068700  0.375100  0.173000 11.000000  0.050000      0.26
Q5     1  -0.009700  0.124300  0.216000 11.000000  0.050000      0.25
Q6     1  -0.022000  0.101500  0.198300 11.000000  0.050000      0.25
Q7     1  -0.227400  0.451700  0.110800 11.000000  0.050000      0.24
Q8     1  -0.007000  0.173700  0.210800 11.000000  0.050000      0.24
Q9     1  -0.162400  0.156400  0.102900 11.000000  0.050000      0.22
Q10    1  -0.041700  0.299400  0.114700 11.000000  0.050000      0.22
HKLF 4
END
;
data_global
_journal_date_recd_electronic     2011-12-05
_journal_date_accepted     2011-12-13
_journal_name_full     'Acta Crystallographica, Section E'
_journal_year     2012
_journal_volume     68
_journal_issue      1
_journal_page_first     o201
_journal_page_last     o201
_journal_paper_category     QO
_journal_paper_doi     10.1107/S1600536811053694
_journal_coeditor_code     GK2440
_publ_contact_author_name     'Mohammad B. Kassim'
_publ_contact_author_address
;
School of Chemical Sciences and Food Technology
Faculty of Science and Technology
Universiti Kebangsaan Malaysia
43600 Selangor
Malaysia
and
Fuel Cell Institute
Universiti Kebangsaan Malaysia
43600 Selangor
Malaysia
;
_publ_contact_author_email     'mbkassim@ukm.my'
_publ_contact_author_fax     '+60389215410'
_publ_contact_author_phone     '+60389213980'
_publ_section_title
;
<i>N</i>-(Pyrrolidin-1-ylcarbothioyl)benzamide
;
loop_
    _publ_author_name
    _publ_author_footnote
    _publ_author_address
    'Al-abbasi, Aisha A.' .
;
School of Chemical Sciences & Food Technology
Faculty of Science & Technology
Universiti Kebangsaan Malaysia
43600 Bangi, Selangor
Malaysia
;
    'Mohamed Tahir, Mohamed Ibrahim' .
;
Department of Chemistry
Faculty of Science
Universiti Putra Malaysia
43400 UPM Serdang, Selangor
Malaysia
;
    'Kassim, Mohammad B.' .
;
School of Chemical Sciences and Food Technology
Faculty of Science and Technology
Universiti Kebangsaan Malaysia
43600 Selangor
Malaysia
and
Fuel Cell Institute
Universiti Kebangsaan Malaysia
43600 Selangor
Malaysia
;
