# Supplementary material for: N-(Pyrrolidin-1-ylcarbothio­yl)benzamide
Source: Acta Crystallogr Sect E Struct Rep Online. 2011 Dec 21;68(Pt 1):o201. doi: 10.1107/S1600536811053694 (PMC3254535; doi:10.1107/S1600536811053694)
Supplement: Supplementary file 2 [file e-68-0o201-Isup2.hkl]

# 
# h,k,l, Fc-squared, Fo-squared, sigma(Fo-squared) and status flag 
# 
data_I
_shelx_title ' A in P2(1)/c' 
_shelx_refln_list_code          4 
_shelx_F_calc_maximum      141.78 
_exptl_crystal_F_000       496.00 
_reflns_d_resolution_high  0.8144 
 
loop_ 
 _symmetry_equiv_pos_as_xyz 
 'x, y, z' 
 '-x, y+1/2, -z+1/2' 
 '-x, -y, -z' 
 'x, -y-1/2, z-1/2' 
 
_cell_length_a    10.3666 
_cell_length_b    14.6008 
_cell_length_c     7.8240 
_cell_angle_alpha  90.000 
_cell_angle_beta   98.446 
_cell_angle_gamma  90.000 
 
_shelx_F_squared_multiplier     1.000 
 
loop_ 
 _refln_index_h 
 _refln_index_k 
 _refln_index_l 
 _refln_F_squared_calc 
 _refln_F_squared_meas 
 _refln_F_squared_sigma 
 _refln_observed_status 
   1   0   0     5193.59     5466.19     40.71 o 
   2   0   0      353.75      328.91      6.01 o 
   3   0   0      966.31     1014.19     13.11 o 
   4   0   0      176.96      184.26      5.66 o 
   5   0   0       70.62       61.97      3.53 o 
   6   0   0     2081.54     2064.70     24.77 o 
   7   0   0      849.04      892.04     20.78 o 
   8   0   0     3247.46     3173.48     52.49 o 
   9   0   0       99.90       90.06      4.85 o 
  10   0   0      219.39      201.69      8.45 o 
  11   0   0      422.01      411.70     15.54 o 
  12   0   0       35.08       34.78      3.11 o 
   1   1   0      356.71      358.68      8.53 o 
   2   1   0     2287.13     2341.43     34.80 o 
   3   1   0     2100.65     2133.59     26.15 o 
   4   1   0     2885.77     2966.62     22.81 o 
   5   1   0     3681.16     3934.74     32.54 o 
   6   1   0      318.68      352.76      7.20 o 
   7   1   0       97.43       91.56      4.33 o 
   8   1   0      235.74      217.93      8.53 o 
   9   1   0      258.40      253.78      5.48 o 
  10   1   0      457.22      454.84     10.21 o 
  11   1   0      248.49      268.50      9.64 o 
  12   1   0       96.14      100.26      3.88 o 
   0   2   0     7412.86     7348.47     43.25 o 
   1   2   0     1753.48     1672.96     22.85 o 
   2   2   0      450.52      430.07     11.13 o 
   3   2   0       17.84       20.01      3.92 o 
   4   2   0      158.75      162.02      3.43 o 
   5   2   0      331.43      382.87      7.54 o 
   6   2   0      239.59      239.43      5.59 o 
   7   2   0      144.09      119.27      5.02 o 
   8   2   0       56.21       46.05      3.52 o 
   9   2   0      441.50      405.19      6.87 o 
  10   2   0      256.06      237.64      7.35 o 
  11   2   0       19.32       17.57      2.49 o 
  12   2   0        0.14        0.22      1.62 o 
   1   3   0     1319.41     1267.37     16.96 o 
   2   3   0     2171.63     2165.12     24.39 o 
   3   3   0      919.61      912.25     13.29 o 
   4   3   0      297.75      270.85      4.51 o 
   5   3   0      526.35      527.60      7.88 o 
   6   3   0       94.30       96.46      3.75 o 
   7   3   0       45.77       44.80      2.92 o 
   8   3   0      415.86      421.43      9.91 o 
   9   3   0        6.15        6.12      1.53 o 
  10   3   0      437.27      431.93      8.42 o 
  11   3   0       57.00       60.52      6.30 o 
  12   3   0        0.35        1.32      1.57 o 
   0   4   0    17354.47    18390.54    148.81 o 
   1   4   0     2825.66     2822.08     23.68 o 
   2   4   0      455.74      473.52      6.28 o 
   3   4   0       17.74       11.41      1.49 o 
   4   4   0        0.30        0.86      1.01 o 
   5   4   0      364.47      369.99      5.34 o 
   6   4   0     1150.59     1130.07     13.43 o 
   7   4   0      267.42      270.53      6.78 o 
   8   4   0     1915.39     1893.92     22.80 o 
   9   4   0        6.96        4.40      1.30 o 
  10   4   0       13.70       17.09      5.14 o 
  11   4   0       20.48       27.88      5.67 o 
  12   4   0       11.94       16.08      2.62 o 
   1   5   0     1555.46     1767.63     13.29 o 
   2   5   0     3002.28     3149.35     16.90 o 
   3   5   0     6012.89     6234.52     32.16 o 
   4   5   0     1651.01     1653.31     11.78 o 
   5   5   0      473.01      463.39      7.05 o 
   6   5   0      202.97      217.19      5.79 o 
   7   5   0     1518.25     1492.38     17.12 o 
   8   5   0     1799.66     1759.74     13.96 o 
   9   5   0       22.38       19.13      2.01 o 
  10   5   0      504.65      536.54     10.54 o 
  11   5   0      213.87      237.06      7.78 o 
  12   5   0      129.73      146.68      5.56 o 
   0   6   0     5493.48     5809.26     38.42 o 
   1   6   0       18.37       20.48      1.90 o 
   2   6   0      902.62      955.81      9.05 o 
   3   6   0     1366.33     1461.75     13.53 o 
   4   6   0      175.39      202.48      4.54 o 
   5   6   0       25.25       32.94      2.34 o 
   6   6   0      123.52      115.83      4.47 o 
   7   6   0      992.11      980.71     19.61 o 
   8   6   0     1976.78     1957.26     16.68 o 
   9   6   0       73.32       76.56      4.56 o 
  10   6   0      190.76      196.03      6.34 o 
  11   6   0       89.50       97.68      4.97 o 
   1   7   0      146.85      149.93      4.27 o 
   2   7   0      808.11      892.85      8.41 o 
   3   7   0      243.05      254.45      5.67 o 
   4   7   0      250.76      242.41      5.20 o 
   5   7   0        4.56        8.53      1.52 o 
   6   7   0        0.34        0.49      2.15 o 
   7   7   0     1117.51     1100.85     13.38 o 
   8   7   0       81.94       80.73      3.20 o 
   9   7   0      204.28      209.89     10.40 o 
  10   7   0       20.70       23.75      2.78 o 
  11   7   0       65.50       66.15      3.56 o 
   0   8   0      349.09      277.60      9.87 o 
   1   8   0      182.34      238.42      5.88 o 
   2   8   0     1404.18     1491.47     16.46 o 
   3   8   0        7.53       10.51      1.86 o 
   4   8   0      122.33      109.67      3.83 o 
   5   8   0       97.03       93.23      3.14 o 
   6   8   0        0.79        3.33      1.91 o 
   7   8   0      145.98      132.50      3.61 o 
   8   8   0       52.90       55.44      2.73 o 
   9   8   0        3.36        1.70      1.87 o 
  10   8   0        0.84        1.73      1.75 o 
  11   8   0       23.02       25.25      4.09 o 
   1   9   0       97.82       96.65      3.70 o 
   2   9   0      418.63      418.01     10.82 o 
   3   9   0      893.78      860.59     16.40 o 
   4   9   0        1.92        3.51      1.46 o 
   5   9   0      156.31      147.71      4.06 o 
   6   9   0      121.26      105.28      3.05 o 
   7   9   0       60.69       57.36      3.14 o 
   8   9   0      155.90      169.70      5.50 o 
   9   9   0       14.44       12.44      1.75 o 
  10   9   0      215.75      230.13      7.27 o 
   0  10   0     4563.22     4728.29     45.32 o 
   1  10   0     1031.35      997.72     14.13 o 
   2  10   0      167.79      141.09      6.81 o 
   3  10   0       40.35       40.52      3.67 o 
   4  10   0       16.90       15.69      2.39 o 
   5  10   0      329.16      318.16      5.18 o 
   6  10   0      167.00      157.58      4.93 o 
   7  10   0      158.89      144.05      6.01 o 
   8  10   0      607.40      617.68     10.23 o 
   9  10   0        4.96        6.23      1.76 o 
  10  10   0       18.70       19.42      4.30 o 
   1  11   0        1.45        0.05      2.21 o 
   2  11   0      340.26      349.44      9.34 o 
   3  11   0      728.68      708.98     11.95 o 
   4  11   0     1300.50     1274.98     10.01 o 
   5  11   0      626.11      587.52      7.37 o 
   6  11   0      174.46      154.90      4.38 o 
   7  11   0      474.86      521.11      9.41 o 
   8  11   0        1.30        0.10      1.79 o 
   9  11   0        0.97        0.88      1.35 o 
   0  12   0      780.89      720.55     34.22 o 
   1  12   0      645.65      620.68     12.56 o 
   2  12   0        7.15        5.68      1.64 o 
   3  12   0       39.84       39.55      2.41 o 
   4  12   0       13.89       12.32      1.55 o 
   5  12   0        2.56        0.64      1.28 o 
   6  12   0       42.66       35.17      2.56 o 
   7  12   0      102.62       91.29      3.57 o 
   8  12   0       17.22       19.41      2.31 o 
   9  12   0       14.22       13.78      2.70 o 
   1  13   0        1.70        2.39      1.51 o 
   2  13   0       10.16       10.03      1.65 o 
   3  13   0       97.58       90.29      3.52 o 
   4  13   0        3.24        5.35      2.41 o 
   5  13   0       60.90       71.26      3.31 o 
   6  13   0        7.54        6.34      1.91 o 
   7  13   0       10.81       10.44      1.63 o 
   8  13   0       31.56       28.58      2.43 o 
   0  14   0      216.61      199.08      7.19 o 
   1  14   0       97.67      106.00      5.40 o 
   2  14   0       69.28       67.93      5.64 o 
   3  14   0      131.04      125.81      6.82 o 
   4  14   0       12.85       11.68      2.35 o 
   5  14   0      536.06      571.03      8.47 o 
   6  14   0      226.05      251.50      5.25 o 
   7  14   0       34.20       27.47      1.82 o 
   1  15   0       27.30       24.91      6.19 o 
   2  15   0      207.77      204.98      8.53 o 
   3  15   0      260.77      272.81      9.27 o 
   4  15   0      123.99      131.20      8.46 o 
   5  15   0      102.15      101.05      3.32 o 
   6  15   0       83.68       81.21      4.45 o 
   0  16   0      159.14      144.65      9.87 o 
   1  16   0       94.51       83.25      5.42 o 
   2  16   0        1.97       -2.97      2.97 o 
   3  16   0        8.65        2.52      3.57 o 
   4  16   0      117.70      129.12      4.50 o 
   5  16   0      103.60      102.96      3.69 o 
   1  17   0       46.17       45.62      3.78 o 
   2  17   0        4.91        1.47      3.36 o 
   3  17   0       13.45       10.16      7.87 o 
   4  17   0        2.10        0.63      2.10 o 
 -12   1   1        5.26        3.60      1.82 o 
 -11   1   1        1.50        2.20      1.94 o 
 -10   1   1       19.31       15.18      3.99 o 
  -9   1   1      198.66      175.35      4.92 o 
  -8   1   1        3.22        0.94      1.93 o 
  -7   1   1       26.68       23.34      2.50 o 
  -6   1   1        2.12        8.02      2.00 o 
  -5   1   1      892.27      959.66     11.19 o 
  -4   1   1      656.16      679.09      8.79 o 
  -3   1   1       94.97      111.59      5.60 o 
  -2   1   1     3426.94     3658.18     97.41 o 
  -1   1   1     1604.95     1687.18     23.18 o 
   0   1   1       83.89       80.62      6.72 o 
   1   1   1     2783.99     2851.77     26.95 o 
   2   1   1     3034.01     3194.17     80.36 o 
   3   1   1      546.41      569.47      7.32 o 
   4   1   1        7.36        7.52      1.42 o 
   5   1   1      390.75      446.56      6.77 o 
   6   1   1      170.56      136.02      5.03 o 
   7   1   1       40.20       44.68      4.01 o 
   8   1   1      814.72      791.04     19.21 o 
   9   1   1        6.55        6.30      1.33 o 
  10   1   1       39.53       31.47      2.60 o 
  11   1   1       19.55       17.97      3.20 o 
  12   1   1       13.14       11.85      3.34 o 
 -12   2   1      217.97      261.53      7.50 o 
 -11   2   1       27.84       26.15      2.44 o 
 -10   2   1      554.17      534.76     11.03 o 
  -9   2   1      268.04      242.39      5.65 o 
  -8   2   1      125.58      111.21      8.79 o 
  -7   2   1       75.57       86.67      4.49 o 
  -6   2   1      231.25      222.29      6.83 o 
  -5   2   1      198.24      163.80      5.42 o 
  -4   2   1     2186.62     2466.95     20.23 o 
  -3   2   1     4291.14     4430.40     26.17 o 
  -2   2   1     4660.64     5181.96     54.97 o 
  -1   2   1     1817.91     1630.48     25.53 o 
   0   2   1     2456.71     2354.07     41.36 o 
   1   2   1      995.25     1026.61     15.47 o 
   2   2   1        1.93        4.27      1.30 o 
   3   2   1      758.53      782.64     10.74 o 
   4   2   1      171.61      215.76      4.82 o 
   5   2   1      626.30      534.19     12.91 o 
   6   2   1      956.59      825.55     10.66 o 
   7   2   1      693.52      670.36     16.97 o 
   8   2   1      403.53      383.65     11.28 o 
   9   2   1      191.19      182.74      4.25 o 
  10   2   1      361.75      378.19      7.70 o 
  11   2   1       13.03       14.04      2.62 o 
  12   2   1       73.44       73.58      3.01 o 
 -12   3   1        8.40        7.53      2.27 o 
 -11   3   1      105.74      116.77      6.08 o 
 -10   3   1       54.50       55.91      4.08 o 
  -9   3   1      416.83      405.73      6.36 o 
  -8   3   1       21.77       22.22      3.95 o 
  -7   3   1      112.94      117.89      6.46 o 
  -6   3   1      500.26      437.99     10.31 o 
  -5   3   1     2119.96     2282.12     35.38 o 
  -4   3   1        6.15        3.03      1.49 o 
  -3   3   1      220.52      284.88      6.25 o 
  -2   3   1        0.83        0.69      1.47 o 
  -1   3   1     9880.58    10315.67    100.79 o 
   0   3   1     2695.51     2739.35     29.33 o 
   1   3   1      731.60      720.02     12.35 o 
   2   3   1     6531.38     6686.23     33.56 o 
   3   3   1     2185.07     2211.00     23.12 o 
   4   3   1      112.74      124.38      3.22 o 
   5   3   1      644.32      669.37      9.24 o 
   6   3   1        3.45       10.45      1.59 o 
   7   3   1     1003.56      985.74     12.86 o 
   8   3   1      883.35      825.44     14.00 o 
   9   3   1      700.09      656.42      8.79 o 
  10   3   1      451.36      431.79      9.53 o 
  11   3   1       13.08        9.54      2.45 o 
  12   3   1       15.55       16.50      3.25 o 
 -12   4   1      126.49      139.68      7.24 o 
 -11   4   1       97.02      100.16      5.57 o 
 -10   4   1      768.52      759.86     12.79 o 
  -9   4   1      471.80      439.65      7.26 o 
  -8   4   1       71.27       64.01      4.21 o 
  -7   4   1       30.28       26.49      2.47 o 
  -6   4   1       35.86       38.95      2.67 o 
  -5   4   1        0.10        2.04      2.24 o 
  -4   4   1        1.17       -1.24      1.41 o 
  -3   4   1      900.31      858.92      8.92 o 
  -2   4   1     1144.30     1238.15     19.14 o 
  -1   4   1     1723.56     1902.18     16.29 o 
   0   4   1     1246.46     1258.81     16.20 o 
   1   4   1      668.77      657.20      7.50 o 
   2   4   1       54.99       52.33      2.68 o 
   3   4   1      410.60      401.04      4.63 o 
   4   4   1      148.11      172.86      3.19 o 
   5   4   1      213.36      195.09      5.09 o 
   6   4   1      164.95      139.68      4.15 o 
   7   4   1      117.93      103.74      4.22 o 
   8   4   1       40.54       33.98      2.41 o 
   9   4   1      376.52      363.63      7.84 o 
  10   4   1       15.08       15.83      2.19 o 
  11   4   1       25.56       23.56      2.02 o 
 -12   5   1        0.35       -1.56      3.46 o 
 -11   5   1        4.58        6.20      3.78 o 
 -10   5   1      137.53      138.01      5.51 o 
  -9   5   1        1.24       -1.84      1.84 o 
  -8   5   1       27.35       27.17      1.97 o 
  -7   5   1       35.89       30.50      2.63 o 
  -6   5   1        0.12        1.96      1.96 o 
  -5   5   1      214.25      248.30      7.73 o 
  -4   5   1        0.11        1.89      1.52 o 
  -3   5   1       61.96       72.75      2.79 o 
  -2   5   1        2.33        4.47      1.35 o 
  -1   5   1       11.00       12.71      1.62 o 
   0   5   1     1548.61     1609.92     31.39 o 
   1   5   1      640.06      626.00      8.06 o 
   2   5   1      178.49      200.64      4.06 o 
   3   5   1      812.42      897.32      6.97 o 
   4   5   1       26.37       24.44      1.47 o 
   5   5   1       16.08       11.72      1.81 o 
   6   5   1       10.28        8.92      1.78 o 
   7   5   1       14.33       12.04      2.31 o 
   8   5   1      137.15      123.06      4.22 o 
   9   5   1      143.51      140.26      4.90 o 
  10   5   1        9.76        9.83      1.90 o 
  11   5   1        1.77       -1.19      1.45 o 
 -11   6   1        0.15        0.89      2.31 o 
 -10   6   1       40.09       38.63      3.20 o 
  -9   6   1       10.74        6.69      1.61 o 
  -8   6   1      735.66      685.30      8.59 o 
  -7   6   1      129.28      128.71      7.66 o 
  -6   6   1      222.22      217.33      7.35 o 
  -5   6   1      170.33      189.38      4.60 o 
  -4   6   1      322.14      334.20      6.32 o 
  -3   6   1      175.05      166.71      4.25 o 
  -2   6   1     1653.02     1643.57     12.48 o 
  -1   6   1     2739.19     2682.06     17.25 o 
   0   6   1     4031.27     4013.66     21.05 o 
   1   6   1      162.04      151.81      3.10 o 
   2   6   1       83.75       83.82      2.31 o 
   3   6   1      425.75      421.41      4.92 o 
   4   6   1        1.32        2.03      1.07 o 
   5   6   1      726.51      742.43      9.78 o 
   6   6   1      497.63      495.82      9.34 o 
   7   6   1      411.82      384.42      9.62 o 
   8   6   1       24.68       25.72      2.12 o 
   9   6   1       68.59       67.85      3.68 o 
  10   6   1      464.98      481.01      9.44 o 
  11   6   1       85.61       90.15      3.59 o 
 -11   7   1      226.91      246.64     14.59 o 
 -10   7   1        8.40        6.78      3.18 o 
  -9   7   1       56.17       54.29      4.27 o 
  -8   7   1      112.45      103.01      3.58 o 
  -7   7   1      110.29       95.13      5.26 o 
  -6   7   1     1121.57     1029.32     12.55 o 
  -5   7   1     2741.21     2803.39     21.12 o 
  -4   7   1      283.63      257.82      7.54 o 
  -3   7   1       13.08       19.98      1.91 o 
  -2   7   1        0.36        0.11      1.44 o 
  -1   7   1      754.79      827.82      6.59 o 
   0   7   1     2771.74     2915.76     17.23 o 
   1   7   1       17.61       18.58      1.46 o 
   2   7   1      694.29      664.08      8.43 o 
   3   7   1     1993.78     1934.53     13.42 o 
   4   7   1     1220.07     1209.91     10.62 o 
   5   7   1        8.62       12.40      1.62 o 
   6   7   1       42.33       43.44      3.85 o 
   7   7   1      208.25      191.79      4.88 o 
   8   7   1      224.58      205.93      6.94 o 
   9   7   1      158.57      146.67      4.88 o 
  10   7   1      347.77      363.99      7.81 o 
  11   7   1      133.92      160.32      5.34 o 
 -11   8   1       43.55       50.36      4.41 o 
 -10   8   1      250.27      263.55      5.80 o 
  -9   8   1      229.81      227.90      5.37 o 
  -8   8   1       20.67       15.24      1.83 o 
  -7   8   1      374.93      367.64      5.90 o 
  -6   8   1      122.88      112.89      4.32 o 
  -5   8   1      278.88      250.54      5.88 o 
  -4   8   1       53.80       51.46      2.81 o 
  -3   8   1     1345.80     1368.72     13.08 o 
  -2   8   1     2129.24     2183.53     25.74 o 
  -1   8   1     2533.59     2431.19     16.31 o 
   0   8   1       56.44       72.77      2.42 o 
   1   8   1     1192.11     1223.69     11.69 o 
   2   8   1        7.17       18.32      2.01 o 
   3   8   1       15.42       21.04      1.95 o 
   4   8   1       43.77       33.71      2.22 o 
   5   8   1     1575.55     1591.64     16.82 o 
   6   8   1     1021.77      991.58     16.98 o 
   7   8   1      189.93      169.93      5.07 o 
   8   8   1       48.14       42.78      4.53 o 
   9   8   1       33.97       33.81      3.76 o 
  10   8   1      108.53      111.40      5.40 o 
 -10   9   1       17.02       17.90      1.84 o 
  -9   9   1       78.35       70.23      3.15 o 
  -8   9   1       94.45       95.95      3.91 o 
  -7   9   1       89.58       80.25      3.24 o 
  -6   9   1       15.84       15.58      1.62 o 
  -5   9   1      253.64      250.56      7.59 o 
  -4   9   1       11.47       10.81      1.83 o 
  -3   9   1      342.63      355.19      7.32 o 
  -2   9   1      440.39      463.33      9.76 o 
  -1   9   1       92.26       97.42      3.86 o 
   0   9   1      572.49      615.80      7.52 o 
   1   9   1      213.47      203.24      5.42 o 
   2   9   1       22.60       34.93      2.55 o 
   3   9   1      300.77      279.31      6.54 o 
   4   9   1      263.75      285.72      6.78 o 
   5   9   1       65.60       65.09      3.48 o 
   6   9   1      123.33      116.09      3.67 o 
   7   9   1      219.18      206.27      7.27 o 
   8   9   1        4.07        6.51      2.81 o 
   9   9   1      249.95      265.34      8.07 o 
  10   9   1        0.68        3.47      1.91 o 
 -10  10   1       16.98       17.58      1.63 o 
  -9  10   1       40.59       43.64      2.39 o 
  -8  10   1      522.68      507.02      8.22 o 
  -7  10   1       80.64       62.76      2.96 o 
  -6  10   1      178.59      183.03      5.12 o 
  -5  10   1      382.73      357.34      6.26 o 
  -4  10   1       79.56       69.95      3.81 o 
  -3  10   1       56.49       55.71      5.03 o 
  -2  10   1       27.85       26.46      2.96 o 
  -1  10   1       38.96       43.51      2.59 o 
   0  10   1      661.71      705.94      9.45 o 
   1  10   1      129.41      117.54      4.06 o 
   2  10   1       20.13       16.16      2.60 o 
   3  10   1        2.09       -1.23      1.81 o 
   4  10   1        6.85        5.77      2.02 o 
   5  10   1      233.31      214.89      4.79 o 
   6  10   1       28.59       24.54      2.78 o 
   7  10   1       29.24       23.77      2.44 o 
   8  10   1        6.97        4.40      2.66 o 
   9  10   1       86.78       90.79      3.79 o 
  10  10   1        2.45        2.36      1.76 o 
  -9  11   1      108.69      105.94      3.59 o 
  -8  11   1        0.53       -0.92      1.88 o 
  -7  11   1       27.22       21.72      2.57 o 
  -6  11   1      203.95      198.40      5.49 o 
  -5  11   1      616.80      604.61      9.61 o 
  -4  11   1      580.02      584.63      8.77 o 
  -3  11   1      542.33      547.26     11.91 o 
  -2  11   1      334.70      321.81      7.60 o 
  -1  11   1        7.54        5.40      1.55 o 
   0  11   1     1033.04     1013.60     11.92 o 
   1  11   1      102.46       85.51      3.97 o 
   2  11   1      664.18      657.66     12.54 o 
   3  11   1      686.45      687.45     13.33 o 
   4  11   1      753.89      728.42      9.07 o 
   5  11   1        8.02        7.74      1.69 o 
   6  11   1      260.28      250.83      6.00 o 
   7  11   1      341.35      340.90      7.57 o 
   8  11   1      359.82      381.70      7.35 o 
   9  11   1       14.30       18.46      2.03 o 
  -9  12   1      348.25      373.72     11.44 o 
  -8  12   1      359.89      383.98      8.44 o 
  -7  12   1      388.33      424.25      8.36 o 
  -6  12   1       22.56       23.54      2.54 o 
  -5  12   1        5.75        0.77      1.34 o 
  -4  12   1       57.87       63.37      3.26 o 
  -3  12   1      134.48      120.00      4.19 o 
  -2  12   1      167.81      169.08      4.50 o 
  -1  12   1      636.13      599.05     10.01 o 
   0  12   1       32.64       33.01      3.21 o 
   1  12   1      191.91      186.91      5.10 o 
   2  12   1      467.19      485.22      7.76 o 
   3  12   1      312.42      328.45      8.07 o 
   4  12   1        9.68        4.43      1.80 o 
   5  12   1      112.46      104.43      4.53 o 
   6  12   1      340.34      345.29      6.31 o 
   7  12   1      362.40      399.21      7.65 o 
   8  12   1        4.82        3.84      1.88 o 
   9  12   1        0.04        0.51      3.67 o 
  -8  13   1        0.29        1.37      2.15 o 
  -7  13   1        0.17       -0.06      3.03 o 
  -6  13   1        1.50        0.20      1.90 o 
  -5  13   1      202.70      198.48      5.29 o 
  -4  13   1      196.03      181.29      5.74 o 
  -3  13   1      112.82      108.26      4.04 o 
  -2  13   1       17.06       18.01      2.05 o 
  -1  13   1       40.02       36.62      2.55 o 
   0  13   1        7.97       10.26      1.82 o 
   1  13   1      596.43      619.23     16.87 o 
   2  13   1      214.21      222.40      6.42 o 
   3  13   1      602.69      597.42      9.34 o 
   4  13   1        3.40        3.37      2.05 o 
   5  13   1      111.61      102.84      4.29 o 
   6  13   1       71.56       71.38      3.63 o 
   7  13   1      160.30      179.99      5.76 o 
   8  13   1      219.33      235.21      6.54 o 
  -7  14   1       81.67       87.05      5.52 o 
  -6  14   1       18.91       16.77      2.08 o 
  -5  14   1       22.74       24.37      2.41 o 
  -4  14   1        3.05        0.68      2.41 o 
  -3  14   1        9.14       10.09      2.82 o 
  -2  14   1       22.52       18.48      2.49 o 
  -1  14   1        9.53        9.62      2.48 o 
   0  14   1      376.21      381.93      9.73 o 
   1  14   1       12.39        3.17      2.49 o 
   2  14   1       20.48       21.83      3.41 o 
   3  14   1       11.67       12.72      3.12 o 
   4  14   1        0.74       -1.89      1.89 o 
   5  14   1        0.27       -0.49      1.40 o 
   6  14   1       84.18       88.13      3.14 o 
   7  14   1       13.75       15.09      2.56 o 
  -6  15   1       41.81       41.73      2.73 o 
  -5  15   1        5.53        8.86      1.77 o 
  -4  15   1        0.35        0.14      2.03 o 
  -3  15   1       10.48        8.74      2.59 o 
  -2  15   1       32.49       22.01      3.78 o 
  -1  15   1       30.39       29.08      3.09 o 
   0  15   1       87.62       84.66      4.76 o 
   1  15   1        0.60        4.69      2.42 o 
   2  15   1       49.84       49.63      3.66 o 
   3  15   1       31.06       36.52      4.03 o 
   4  15   1        1.35       -0.29      2.01 o 
   5  15   1        0.72        0.93      1.43 o 
   6  15   1       38.96       40.54      2.17 o 
  -5  16   1       26.24       27.05      2.66 o 
  -4  16   1       23.68       20.97      2.22 o 
  -3  16   1      198.65      191.50      6.82 o 
  -2  16   1      104.65      108.40      4.60 o 
  -1  16   1      320.51      360.47     10.32 o 
   0  16   1      175.90      190.17     15.43 o 
   1  16   1      150.26      135.72      6.60 o 
   2  16   1       36.61       48.08      6.30 o 
   3  16   1      130.46      134.97      5.64 o 
   4  16   1       36.40       35.93      2.41 o 
   5  16   1      237.98      272.13      6.75 o 
  -3  17   1       64.38       62.99      7.24 o 
  -2  17   1        5.71       12.40      2.21 o 
  -1  17   1       43.35       36.90      3.49 o 
   0  17   1       85.55       88.07      4.75 o 
   1  17   1      124.77      125.76      7.77 o 
   2  17   1       50.75       48.29      5.25 o 
   3  17   1      369.53      398.28     13.65 o 
 -12   0   2        0.27       -3.36      3.36 o 
 -11   0   2       55.65       51.55      3.43 o 
 -10   0   2       75.50       65.71      4.07 o 
  -9   0   2      177.64      164.52      6.06 o 
  -8   0   2     1353.43     1263.43     29.18 o 
  -7   0   2      284.85      280.48     12.39 o 
  -6   0   2      277.23      352.49     12.81 o 
  -5   0   2     1512.96     1646.78     28.13 o 
  -4   0   2     2291.87     2395.53     22.87 o 
  -3   0   2     4700.55     5063.22     44.87 o 
  -2   0   2    20101.13    20925.12    127.73 o 
  -1   0   2    15001.61    15469.13    182.86 o 
   0   0   2     2232.25     2408.03     49.55 o 
   1   0   2      263.90      300.64     15.75 o 
   2   0   2        4.53       10.10      1.96 o 
   3   0   2     3778.03     3839.58     33.65 o 
   4   0   2    11339.43    12327.68    138.88 o 
   5   0   2     1027.33     1049.38     20.89 o 
   6   0   2       79.83       85.87      7.14 o 
   7   0   2       49.96       38.42      5.46 o 
   8   0   2      123.02       91.22      5.86 o 
   9   0   2      120.89       86.58      5.70 o 
  10   0   2      515.07      535.37     13.23 o 
 -12   1   2      236.58      280.03      7.70 o 
 -11   1   2      112.75      115.05      4.09 o 
 -10   1   2      317.49      290.15      6.16 o 
  -9   1   2      100.65       85.60      2.91 o 
  -8   1   2     1002.83     1001.92     15.56 o 
  -7   1   2     2063.35     2089.60     26.35 o 
  -6   1   2     1669.63     1783.32     22.42 o 
  -5   1   2      170.00      238.41      7.45 o 
  -4   1   2     1349.83     1475.94     11.32 o 
  -3   1   2      118.29      116.56      3.20 o 
  -2   1   2        0.68        1.36      1.50 o 
  -1   1   2     7855.19     8523.20     83.43 o 
   0   1   2     8438.34     9052.83     75.67 o 
   1   1   2     1809.71     2077.71     25.87 o 
   2   1   2      999.83     1079.72     12.32 o 
   3   1   2       20.34       31.84      1.72 o 
   4   1   2     1923.90     2178.85     17.06 o 
   5   1   2        7.96        7.89      1.79 o 
   6   1   2       96.25      101.76      4.55 o 
   7   1   2      332.59      298.57     16.27 o 
   8   1   2        7.53        7.48      1.94 o 
   9   1   2      275.61      288.18      6.32 o 
  10   1   2        0.20        0.08      1.72 o 
  11   1   2       40.33       46.78      3.70 o 
 -12   2   2        1.05        0.52      1.91 o 
 -11   2   2       50.66       52.67      3.46 o 
 -10   2   2      117.20      105.99      3.86 o 
  -9   2   2       13.50       16.57      1.42 o 
  -8   2   2        4.13        3.05      1.80 o 
  -7   2   2       86.30       81.25      4.90 o 
  -6   2   2      416.33      436.67     12.18 o 
  -5   2   2        8.29       10.13      2.30 o 
  -4   2   2     1034.42     1094.91     10.21 o 
  -3   2   2     1844.76     1956.74     19.09 o 
  -2   2   2     1062.18     1115.36     11.76 o 
  -1   2   2      488.73      536.87      9.24 o 
   0   2   2      659.41      718.55     11.81 o 
   1   2   2       44.74       43.94      2.83 o 
   2   2   2       69.20       81.87      3.02 o 
   3   2   2      390.75      397.55      5.39 o 
   4   2   2     1420.66     1466.62     13.08 o 
   5   2   2      766.12      800.35     11.94 o 
   6   2   2       14.95       16.72      2.39 o 
   7   2   2      287.85      274.77      7.92 o 
   8   2   2      284.91      257.38      5.88 o 
   9   2   2      137.79      124.53      4.16 o 
  10   2   2        0.46        2.28      1.62 o 
  11   2   2       60.20       68.84      3.51 o 
 -12   3   2       73.77       75.68      4.16 o 
 -11   3   2        0.08       -1.80      1.80 o 
 -10   3   2       17.28       15.05      1.93 o 
  -9   3   2       59.84       58.60      2.52 o 
  -8   3   2        0.16        1.28      1.93 o 
  -7   3   2      117.69      110.05      5.70 o 
  -6   3   2      679.12      694.12     13.29 o 
  -5   3   2        1.36        2.82      1.61 o 
  -4   3   2      818.24      870.45      9.03 o 
  -3   3   2      571.95      621.83      6.52 o 
  -2   3   2      948.28     1072.12     12.29 o 
  -1   3   2       41.78       48.29      3.36 o 
   0   3   2     2620.59     2673.26     26.24 o 
   1   3   2      458.55      484.57     13.23 o 
   2   3   2     2060.49     2179.83     21.23 o 
   3   3   2        0.18        1.82      1.17 o 
   4   3   2        0.31        1.72      1.30 o 
   5   3   2      392.65      394.71      7.02 o 
   6   3   2      107.83      108.83      4.82 o 
   7   3   2       83.81       74.72      4.25 o 
   8   3   2      360.43      334.44      6.75 o 
   9   3   2      544.77      523.74      9.51 o 
  10   3   2        1.01        0.73      2.25 o 
  11   3   2       18.51       19.53      1.80 o 
 -12   4   2       69.72       81.28      7.87 o 
 -11   4   2      408.73      449.09      8.92 o 
 -10   4   2      484.36      491.04      8.81 o 
  -9   4   2      227.84      231.67      5.87 o 
  -8   4   2      609.69      590.26     13.68 o 
  -7   4   2      281.79      265.56      8.83 o 
  -6   4   2      479.91      532.24     13.75 o 
  -5   4   2      470.46      542.91     10.76 o 
  -4   4   2     1188.38     1265.75     11.97 o 
  -3   4   2     1206.43     1276.24     13.33 o 
  -2   4   2     1122.08     1160.30     10.72 o 
  -1   4   2      202.68      216.09      5.68 o 
   0   4   2     1437.30     1563.75     27.39 o 
   1   4   2        0.71        3.26      1.19 o 
   2   4   2       38.58       45.63      2.85 o 
   3   4   2      198.29      162.82      3.69 o 
   4   4   2     3271.64     3358.06     25.85 o 
   5   4   2      530.60      461.10      9.29 o 
   6   4   2      163.14      152.51      5.70 o 
   7   4   2        5.84        6.02      2.62 o 
   8   4   2      264.55      257.42      6.18 o 
   9   4   2        0.67        2.17      2.41 o 
  10   4   2       69.55       77.64      3.43 o 
  11   4   2       76.96       87.24      3.21 o 
 -12   5   2      191.16      240.58      6.31 o 
 -11   5   2      137.08      156.68      5.16 o 
 -10   5   2      810.61      803.56     11.28 o 
  -9   5   2       30.96       30.24      2.52 o 
  -8   5   2       56.79       58.82      2.59 o 
  -7   5   2      350.09      337.11      8.55 o 
  -6   5   2      645.33      620.28     15.64 o 
  -5   5   2       63.91       43.76      6.61 o 
  -4   5   2     3401.92     3672.93     28.54 o 
  -3   5   2      529.72      605.04      7.18 o 
  -2   5   2      311.19      335.30      6.43 o 
  -1   5   2     1380.75     1381.16      9.70 o 
   0   5   2     2395.82     2404.22     15.79 o 
   1   5   2     3992.73     4162.33     23.02 o 
   2   5   2      514.53      512.09      7.38 o 
   3   5   2      780.37      858.09     10.35 o 
   4   5   2      127.16      128.38      3.44 o 
   5   5   2      859.96      869.23     13.46 o 
   6   5   2     1985.57     1928.89     22.33 o 
   7   5   2     2892.41     2820.58     26.87 o 
   8   5   2      302.13      277.49      7.02 o 
   9   5   2      342.56      348.52      7.44 o 
  10   5   2        0.14        0.28      1.54 o 
  11   5   2       59.32       71.42      3.06 o 
 -11   6   2       33.22       37.35      2.70 o 
 -10   6   2      104.61      111.59      4.87 o 
  -9   6   2      747.18      760.99     19.12 o 
  -8   6   2      553.86      538.37      8.06 o 
  -7   6   2      191.62      183.20      7.10 o 
  -6   6   2      219.27      225.08      8.01 o 
  -5   6   2        3.01        2.79      1.91 o 
  -4   6   2      658.69      674.90      8.89 o 
  -3   6   2      319.30      333.64      5.63 o 
  -2   6   2        6.16        5.57      1.85 o 
  -1   6   2       36.81       36.88      2.01 o 
   0   6   2       15.78       20.86      1.81 o 
   1   6   2      787.06      956.27      8.42 o 
   2   6   2      314.59      348.05      6.36 o 
   3   6   2     1218.72     1235.45     12.20 o 
   4   6   2     1053.03     1002.88     11.39 o 
   5   6   2      267.28      234.35      8.78 o 
   6   6   2       32.33       25.12      3.57 o 
   7   6   2      114.12      103.71      4.95 o 
   8   6   2      105.40      106.27      4.37 o 
   9   6   2      282.54      304.49      8.04 o 
  10   6   2       13.20       14.20      2.02 o 
  11   6   2      553.27      686.21     14.91 o 
 -11   7   2      199.25      208.61      5.28 o 
 -10   7   2      399.22      413.53      9.49 o 
  -9   7   2        8.32        9.99      2.13 o 
  -8   7   2        0.23        3.11      2.14 o 
  -7   7   2      203.23      183.85      3.90 o 
  -6   7   2        5.73        6.37      2.47 o 
  -5   7   2        1.92        3.94      2.07 o 
  -4   7   2      216.09      216.71      5.56 o 
  -3   7   2     1281.84     1376.35     12.83 o 
  -2   7   2      559.34      600.69      7.92 o 
  -1   7   2     1703.60     1751.46     21.48 o 
   0   7   2      108.92       99.24      3.41 o 
   1   7   2     1170.41     1177.76     19.90 o 
   2   7   2       40.85       37.30      2.10 o 
   3   7   2       26.58       25.14      2.04 o 
   4   7   2       49.17       46.43      2.69 o 
   5   7   2      144.63      143.37      4.99 o 
   6   7   2      420.92      425.08     13.23 o 
   7   7   2      798.93      773.09      9.62 o 
   8   7   2       30.68       29.94      2.63 o 
   9   7   2       18.07       21.88      2.61 o 
  10   7   2       11.26       13.88      1.99 o 
 -11   8   2        4.63        3.85      3.25 o 
 -10   8   2       43.57       43.22      3.05 o 
  -9   8   2       17.52       13.10      2.15 o 
  -8   8   2      117.41      105.26      4.49 o 
  -7   8   2       33.98       33.30      2.04 o 
  -6   8   2       37.77       33.19      3.72 o 
  -5   8   2        3.54        6.14      1.86 o 
  -4   8   2       49.70       39.49      2.82 o 
  -3   8   2      129.88      119.81      4.62 o 
  -2   8   2      187.59      178.80      5.32 o 
  -1   8   2        8.55        4.51      1.53 o 
   0   8   2        2.37        1.23      1.43 o 
   1   8   2      377.96      419.42      7.68 o 
   2   8   2      249.84      209.46      5.95 o 
   3   8   2        0.50        1.88      1.66 o 
   4   8   2       30.67       32.25      2.94 o 
   5   8   2        1.56        0.96      2.95 o 
   6   8   2      146.03      139.49      4.24 o 
   7   8   2       22.05       20.35      2.13 o 
   8   8   2      327.50      330.03      9.15 o 
   9   8   2        7.63        5.83      2.73 o 
  10   8   2       39.15       50.49      3.55 o 
 -10   9   2      151.96      152.90      8.61 o 
  -9   9   2        1.18       -0.21      1.76 o 
  -8   9   2      190.94      181.69      5.72 o 
  -7   9   2      349.04      338.91      6.43 o 
  -6   9   2      229.67      209.08      4.33 o 
  -5   9   2        1.82        1.19      2.12 o 
  -4   9   2       50.41       54.56      3.28 o 
  -3   9   2      366.44      383.01      9.35 o 
  -2   9   2        9.88        8.15      2.06 o 
  -1   9   2        0.98        0.40      1.39 o 
   0   9   2      454.42      449.68      7.65 o 
   1   9   2     2717.53     2749.07     33.47 o 
   2   9   2      396.89      383.02     13.86 o 
   3   9   2      340.88      359.89      8.40 o 
   4   9   2        2.39        4.54      1.96 o 
   5   9   2        1.03        0.63      1.49 o 
   6   9   2       35.07       29.84      2.54 o 
   7   9   2       78.64       76.75      4.01 o 
   8   9   2       93.54       90.23      4.52 o 
   9   9   2      338.84      354.05      9.43 o 
  10   9   2        2.32        4.02      5.56 o 
 -10  10   2       46.20       42.23      3.12 o 
  -9  10   2      147.45      139.29      5.82 o 
  -8  10   2       25.20       29.11      3.23 o 
  -7  10   2      104.42       98.02      3.98 o 
  -6  10   2       33.21       35.84      2.22 o 
  -5  10   2       53.33       53.76      2.34 o 
  -4  10   2      914.08      891.53     16.30 o 
  -3  10   2     1325.45     1273.64     18.35 o 
  -2  10   2     1319.92     1307.94     18.27 o 
  -1  10   2      514.79      523.40      7.76 o 
   0  10   2       44.86       49.22      3.22 o 
   1  10   2        1.59        3.35      2.16 o 
   2  10   2        9.16        9.96      3.08 o 
   3  10   2      598.80      575.47     12.63 o 
   4  10   2     1167.19     1126.53     11.14 o 
   5  10   2      423.62      402.03      6.95 o 
   6  10   2      167.76      155.05      5.45 o 
   7  10   2       21.44       19.02      2.62 o 
   8  10   2       43.72       48.05      4.21 o 
   9  10   2      240.88      281.20      7.79 o 
  -9  11   2       25.27       28.76      2.20 o 
  -8  11   2        4.53       10.43      3.08 o 
  -7  11   2      756.08      742.73     10.14 o 
  -6  11   2      541.83      531.04      8.70 o 
  -5  11   2      141.08      134.40      4.17 o 
  -4  11   2      142.95      147.59      4.28 o 
  -3  11   2      117.06      116.28      4.97 o 
  -2  11   2       28.03       27.29      3.29 o 
  -1  11   2     1802.61     1928.50     19.59 o 
   0  11   2      208.27      194.94      8.49 o 
   1  11   2     1398.95     1356.42     24.23 o 
   2  11   2      240.25      212.82     11.65 o 
   3  11   2      284.01      259.32      6.75 o 
   4  11   2      127.06      107.82      4.51 o 
   5  11   2        9.94       13.76      2.69 o 
   6  11   2       42.88       35.79      3.43 o 
   7  11   2      253.96      244.78      7.22 o 
   8  11   2        4.37        5.20      1.63 o 
   9  11   2       89.40       89.14      3.48 o 
  -9  12   2        4.52        3.38      1.97 o 
  -8  12   2       65.05       60.04      4.23 o 
  -7  12   2        3.91        0.09      2.27 o 
  -6  12   2        0.13       -0.14      1.63 o 
  -5  12   2       41.60       38.95      3.73 o 
  -4  12   2      253.36      240.57      5.97 o 
  -3  12   2      425.84      422.87      8.84 o 
  -2  12   2      235.74      208.06      5.10 o 
  -1  12   2      218.49      200.49      6.21 o 
   0  12   2      123.03      107.53      3.68 o 
   1  12   2       89.84       79.96      3.53 o 
   2  12   2      258.93      257.88      6.87 o 
   3  12   2       58.87       48.77      3.80 o 
   4  12   2      223.55      188.46      5.27 o 
   5  12   2      209.27      201.31      5.29 o 
   6  12   2       13.45       15.68      2.03 o 
   7  12   2       44.64       43.90      2.79 o 
   8  12   2       36.77       33.77      2.24 o 
  -8  13   2        0.52       -0.78      2.54 o 
  -7  13   2        1.18        3.20      1.91 o 
  -6  13   2       27.77       29.62      4.20 o 
  -5  13   2      118.81      116.87      5.41 o 
  -4  13   2       34.54       33.90      5.52 o 
  -3  13   2      198.41      191.58      6.00 o 
  -2  13   2        2.69        3.20      1.70 o 
  -1  13   2       72.72       66.75      3.00 o 
   0  13   2        5.92        3.03      1.63 o 
   1  13   2       40.09       39.04      3.07 o 
   2  13   2        2.72        8.43      1.83 o 
   3  13   2       10.82       22.18      2.85 o 
   4  13   2        0.56       -0.97      2.22 o 
   5  13   2       74.13       70.90      3.64 o 
   6  13   2        1.58        1.69      1.46 o 
   7  13   2        0.46        2.15      1.63 o 
  -7  14   2      273.73      311.24      8.24 o 
  -6  14   2       18.23       16.49      2.02 o 
  -5  14   2        3.11        3.59      2.08 o 
  -4  14   2      156.82      162.43      7.53 o 
  -3  14   2      244.21      243.32      7.51 o 
  -2  14   2      381.24      387.69      8.20 o 
  -1  14   2       44.79       39.63      3.12 o 
   0  14   2       51.95       44.58      3.87 o 
   1  14   2       22.52       25.45      4.25 o 
   2  14   2       19.21       14.58      5.35 o 
   3  14   2      139.70      150.60      5.82 o 
   4  14   2      509.01      568.10     11.97 o 
   5  14   2      212.80      225.78      4.96 o 
   6  14   2      213.33      235.51      7.42 o 
   7  14   2        2.62        4.95      2.31 o 
  -6  15   2      283.42      321.89      5.48 o 
  -5  15   2       93.59       95.24     11.02 o 
  -4  15   2       13.57       13.46      2.83 o 
  -3  15   2        0.10       -0.79      1.99 o 
  -2  15   2      101.54       87.66      3.96 o 
  -1  15   2      138.15      111.71      5.54 o 
   0  15   2       39.24       39.76      3.55 o 
   1  15   2     1010.83     1045.01     18.63 o 
   2  15   2       79.43       86.81      4.48 o 
   3  15   2        0.38       -0.36      2.47 o 
   4  15   2       53.26       56.97      3.21 o 
   5  15   2       50.90       61.09      3.05 o 
  -5  16   2       33.13       29.63      2.09 o 
  -4  16   2       37.17       40.29      9.13 o 
  -3  16   2      115.29      112.65      9.66 o 
  -2  16   2       25.81       17.22      3.99 o 
  -1  16   2       28.77       23.98      3.19 o 
   0  16   2       23.94       24.65      2.78 o 
   1  16   2      116.31      100.19      5.70 o 
   2  16   2        2.18        4.44      1.81 o 
   3  16   2      157.82      175.57     16.90 o 
   4  16   2      154.14      159.05      8.62 o 
  -1  17   2        1.88       -1.63      1.63 o 
   0  17   2       18.02       18.06      8.61 o 
   1  17   2        0.06        2.89      1.71 o 
   2  17   2        1.87       -2.73      2.73 o 
 -12   1   3       33.64       39.19      3.36 o 
 -11   1   3        0.40        2.60      2.15 o 
 -10   1   3      115.49      103.97      4.79 o 
  -9   1   3        0.34       -0.82      1.85 o 
  -8   1   3        0.65        0.08      2.52 o 
  -7   1   3       60.26       61.20      4.60 o 
  -6   1   3      247.65      266.14      8.46 o 
  -5   1   3      182.60      186.44      5.02 o 
  -4   1   3        2.84        3.75      1.44 o 
  -3   1   3      271.95      297.23      6.27 o 
  -2   1   3      900.16      934.87     20.36 o 
  -1   1   3      305.66      347.22     13.54 o 
   0   1   3      605.67      654.40     10.40 o 
   1   1   3      131.15      154.63      3.48 o 
   2   1   3       93.60      101.02      2.68 o 
   3   1   3       20.84       33.64      2.30 o 
   4   1   3       16.32       13.19      2.21 o 
   5   1   3       25.40       19.91      8.71 o 
   6   1   3     1133.70     1004.22     18.18 o 
   7   1   3      244.88      238.36      5.76 o 
   8   1   3        0.47        2.05      1.57 o 
   9   1   3       10.67       10.78      2.25 o 
  10   1   3       23.45       26.41      2.34 o 
  11   1   3        0.42        2.01      1.60 o 
 -12   2   3      101.69       98.43      4.08 o 
 -11   2   3        8.62       14.95      1.92 o 
 -10   2   3      357.64      328.57      7.19 o 
  -9   2   3        1.98        1.09      1.33 o 
  -8   2   3       37.83       36.85      3.86 o 
  -7   2   3       46.64       40.28      3.93 o 
  -6   2   3      355.73      391.48     10.24 o 
  -5   2   3      652.23      592.29      9.98 o 
  -4   2   3      894.70      945.08     10.88 o 
  -3   2   3      458.54      552.22      8.67 o 
  -2   2   3       48.83       66.29      4.00 o 
  -1   2   3      193.90      197.77      4.07 o 
   0   2   3       15.91       11.86      1.69 o 
   1   2   3      230.38      202.63      4.51 o 
   2   2   3     2540.76     2547.47     20.99 o 
   3   2   3       38.85       79.81      3.19 o 
   4   2   3      486.62      430.65      8.42 o 
   5   2   3        6.38        3.60      2.27 o 
   6   2   3        0.41        3.03      1.85 o 
   7   2   3       48.84       47.08      2.50 o 
   8   2   3      279.92      257.41      8.11 o 
   9   2   3       71.96       68.44      4.18 o 
  10   2   3      341.32      357.08      7.99 o 
  11   2   3       45.28       48.55      2.54 o 
 -12   3   3       54.62       54.30      4.20 o 
 -11   3   3        2.38        5.33      1.51 o 
 -10   3   3      189.62      184.77      6.79 o 
  -9   3   3       12.97       15.53      1.68 o 
  -8   3   3      315.91      268.84      5.41 o 
  -7   3   3       95.90       82.70      5.27 o 
  -6   3   3      144.70      156.81      6.59 o 
  -5   3   3      150.44      141.76      6.93 o 
  -4   3   3        4.29        5.96      1.38 o 
  -3   3   3       67.47       74.81      3.35 o 
  -2   3   3      593.26      594.35     13.61 o 
  -1   3   3        9.11       16.29      1.65 o 
   0   3   3     3041.73     3288.60     21.82 o 
   1   3   3      702.76      722.72      8.45 o 
   2   3   3       77.51       73.48      3.86 o 
   3   3   3        7.54        3.40      1.57 o 
   4   3   3      434.02      425.65      8.51 o 
   5   3   3       80.49       89.13      5.67 o 
   6   3   3      443.94      392.13     16.90 o 
   7   3   3      451.60      441.81      9.63 o 
   8   3   3      619.76      565.30      9.99 o 
   9   3   3       11.00       10.91      2.02 o 
  10   3   3       47.60       50.91      3.93 o 
  11   3   3        9.86        6.61      1.78 o 
 -12   4   3      136.63      143.91      4.74 o 
 -11   4   3       58.72       62.65      2.98 o 
 -10   4   3       91.86       86.31      3.80 o 
  -9   4   3       52.05       54.03      2.92 o 
  -8   4   3       48.34       46.91      2.73 o 
  -7   4   3       10.33        7.45      2.38 o 
  -6   4   3      944.31      948.54     18.37 o 
  -5   4   3      233.66      198.94      7.45 o 
  -4   4   3       21.89       13.01      1.68 o 
  -3   4   3        2.05        0.87      1.32 o 
  -2   4   3      263.65      303.25      7.55 o 
  -1   4   3        1.00        1.61      1.28 o 
   0   4   3       89.53       91.40      3.08 o 
   1   4   3        3.37        7.14      1.73 o 
   2   4   3      600.00      596.52     11.21 o 
   3   4   3      125.70      108.36      4.35 o 
   4   4   3       15.78       17.82      2.18 o 
   5   4   3        0.17        0.80      2.21 o 
   6   4   3      252.23      225.09      9.36 o 
   7   4   3      164.92      174.49      4.69 o 
   8   4   3        6.43        5.92      1.74 o 
   9   4   3       72.51       75.29      5.20 o 
  10   4   3       25.08       28.73      4.30 o 
  11   4   3        3.74        8.82      2.10 o 
 -11   5   3      146.02      139.74      5.86 o 
 -10   5   3        8.26        9.78      2.35 o 
  -9   5   3       53.79       43.88      3.64 o 
  -8   5   3      137.02      116.56      3.74 o 
  -7   5   3        5.61        4.44      2.15 o 
  -6   5   3        1.33        0.02      1.97 o 
  -5   5   3      266.65      279.71      6.17 o 
  -4   5   3       27.12       25.13      2.14 o 
  -3   5   3        6.19        7.88      3.88 o 
  -2   5   3      222.99      252.51      5.20 o 
  -1   5   3       26.76       26.44      2.01 o 
   0   5   3      227.06      219.88      5.62 o 
   1   5   3       88.85      103.23      4.02 o 
   2   5   3      193.12      222.62      7.05 o 
   3   5   3      233.56      225.55      6.30 o 
   4   5   3        0.04        1.58      1.66 o 
   5   5   3        0.56       -1.90      2.06 o 
   6   5   3       49.18       47.19      4.59 o 
   7   5   3        0.05        0.77      1.51 o 
   8   5   3      128.72      113.36      5.29 o 
   9   5   3       31.13       38.81      3.09 o 
  10   5   3        9.45       12.71      4.30 o 
 -11   6   3        4.64        1.44      2.02 o 
 -10   6   3      146.48      139.92      6.60 o 
  -9   6   3       70.08       66.76      4.20 o 
  -8   6   3      132.14      119.31      3.84 o 
  -7   6   3        0.39        0.84      1.34 o 
  -6   6   3       79.76       80.01      4.23 o 
  -5   6   3      272.40      247.34      6.82 o 
  -4   6   3      676.04      648.62     10.42 o 
  -3   6   3       40.79       27.09      6.19 o 
  -2   6   3      509.11      513.55      9.12 o 
  -1   6   3      633.96      691.47      8.99 o 
   0   6   3       29.23       34.21      2.33 o 
   1   6   3        4.06        3.84      1.49 o 
   2   6   3     1433.02     1460.12     20.25 o 
   3   6   3      902.61      860.61     13.25 o 
   4   6   3     1132.60     1137.46     14.27 o 
   5   6   3       12.18       10.40      2.51 o 
   6   6   3       16.40       15.60      1.80 o 
   7   6   3       36.02       24.75      2.94 o 
   8   6   3       52.35       46.30      3.72 o 
   9   6   3      155.65      168.38      5.57 o 
  10   6   3      288.86      330.61      8.31 o 
 -11   7   3        1.20       -0.26      1.97 o 
 -10   7   3      242.44      246.66      8.39 o 
  -9   7   3      195.31      183.06      7.94 o 
  -8   7   3      745.41      682.47     11.10 o 
  -7   7   3      561.93      521.19      6.70 o 
  -6   7   3      170.89      160.28      7.27 o 
  -5   7   3      178.23      175.66      5.96 o 
  -4   7   3       21.00       17.52      2.59 o 
  -3   7   3        4.29        2.16      2.82 o 
  -2   7   3     2864.35     2892.59     42.11 o 
  -1   7   3     1034.21      981.15     16.23 o 
   0   7   3      689.87      695.14      9.60 o 
   1   7   3       20.84       15.80      1.90 o 
   2   7   3      117.97       94.40      6.61 o 
   3   7   3      169.96      160.20      5.23 o 
   4   7   3       72.83       71.65      3.72 o 
   5   7   3        9.98       13.75      2.34 o 
   6   7   3      443.93      394.59      6.42 o 
   7   7   3      245.56      232.68      5.73 o 
   8   7   3      248.66      246.65      9.01 o 
   9   7   3        0.52        3.53      2.34 o 
  10   7   3        8.25        4.86      1.71 o 
 -11   8   3       11.54       17.61      2.21 o 
 -10   8   3       22.17       28.78      3.40 o 
  -9   8   3        0.89        2.87      2.07 o 
  -8   8   3       70.57       69.82      4.46 o 
  -7   8   3      131.31      125.85      3.93 o 
  -6   8   3      276.25      276.18      5.59 o 
  -5   8   3      442.93      434.63     12.01 o 
  -4   8   3      699.83      706.20     12.97 o 
  -3   8   3      189.02      166.36      6.32 o 
  -2   8   3      545.31      566.68     14.04 o 
  -1   8   3       62.91       49.22      3.60 o 
   0   8   3      284.02      299.18     10.81 o 
   1   8   3        0.96        4.14      1.55 o 
   2   8   3      515.78      493.72     10.42 o 
   3   8   3     1040.33     1016.47     19.91 o 
   4   8   3      659.86      656.95     12.09 o 
   5   8   3      145.69      136.50      3.53 o 
   6   8   3       33.65       34.49      2.25 o 
   7   8   3       27.56       26.73      2.56 o 
   8   8   3       42.54       40.48      3.70 o 
   9   8   3      207.39      237.36      5.93 o 
 -10   9   3       59.80       62.79      4.00 o 
  -9   9   3       58.14       59.12      3.79 o 
  -8   9   3       13.54       14.44      2.69 o 
  -7   9   3       17.01       15.86      1.62 o 
  -6   9   3        9.22        9.13      2.25 o 
  -5   9   3      150.63      156.63      5.55 o 
  -4   9   3      454.57      469.67     15.96 o 
  -3   9   3      178.86      184.81      6.82 o 
  -2   9   3        4.55        9.04      2.65 o 
  -1   9   3        2.15        1.40      1.78 o 
   0   9   3       52.19       53.64      3.43 o 
   1   9   3        8.01       10.13      2.19 o 
   2   9   3      214.39      218.82      7.69 o 
   3   9   3        4.34        8.12      2.87 o 
   4   9   3        3.02        4.40      1.39 o 
   5   9   3       36.31       38.18      2.60 o 
   6   9   3        0.45       -0.42      2.12 o 
   7   9   3        0.51        1.75      1.88 o 
   8   9   3      123.20      128.65      4.88 o 
   9   9   3       67.08       61.29      2.92 o 
 -10  10   3       53.85       57.10      3.41 o 
  -9  10   3       57.02       53.49      3.34 o 
  -8  10   3       65.51       59.61      3.38 o 
  -7  10   3       54.40       56.95      3.07 o 
  -6  10   3        0.06       -1.34      1.98 o 
  -5  10   3      119.82      108.09      3.96 o 
  -4  10   3      466.14      459.52      8.00 o 
  -3  10   3      206.13      202.00      8.59 o 
  -2  10   3       40.80       40.91      3.71 o 
  -1  10   3       64.97       60.66      3.29 o 
   0  10   3      304.58      320.48      7.78 o 
   1  10   3       18.19       14.08      3.28 o 
   2  10   3       51.53       49.30      5.04 o 
   3  10   3       91.67       84.13      3.39 o 
   4  10   3      427.45      386.55      6.26 o 
   5  10   3       16.48       12.47      2.06 o 
   6  10   3       67.15       64.14      3.07 o 
   7  10   3       44.78       38.98      2.70 o 
   8  10   3        0.54        4.20      3.15 o 
   9  10   3        0.87        0.84      2.31 o 
  -9  11   3       50.75       50.09      2.94 o 
  -8  11   3      129.59      123.32      5.64 o 
  -7  11   3      254.98      254.10      5.80 o 
  -6  11   3       26.00       24.14      2.62 o 
  -5  11   3      114.38      112.89      3.80 o 
  -4  11   3      407.97      416.84      6.53 o 
  -3  11   3      166.67      164.99      4.98 o 
  -2  11   3      818.62      817.09     10.19 o 
  -1  11   3      782.02      770.77     11.56 o 
   0  11   3      312.65      285.62      5.46 o 
   1  11   3      183.19      167.46      5.11 o 
   2  11   3       85.42       81.27      3.37 o 
   3  11   3       34.17       37.55      2.59 o 
   4  11   3       50.14       46.46      2.57 o 
   5  11   3      180.51      166.59      5.53 o 
   6  11   3      981.91     1049.53     24.06 o 
   7  11   3      299.32      314.38      7.29 o 
   8  11   3       24.34       24.21      1.79 o 
  -9  12   3      169.93      195.04      7.77 o 
  -8  12   3       50.11       41.93      2.51 o 
  -7  12   3        0.13       -1.32      1.72 o 
  -6  12   3      190.11      183.31      4.92 o 
  -5  12   3      489.79      488.46      9.15 o 
  -4  12   3      467.41      473.14      9.07 o 
  -3  12   3        1.41       -0.30      1.91 o 
  -2  12   3       12.09       12.41      2.20 o 
  -1  12   3        3.31        3.60      2.02 o 
   0  12   3        5.23        3.16      2.12 o 
   1  12   3      507.17      520.68      9.65 o 
   2  12   3      390.73      402.52      8.50 o 
   3  12   3      553.27      536.32     11.27 o 
   4  12   3       83.19       80.18      3.21 o 
   5  12   3       20.82       24.20      2.51 o 
   6  12   3       59.49       59.61      3.17 o 
   7  12   3       39.90       47.15      4.04 o 
  -8  13   3       44.19       47.67      3.57 o 
  -7  13   3       13.50       16.87      1.72 o 
  -6  13   3       30.43       25.00      2.92 o 
  -5  13   3      280.67      285.69      9.85 o 
  -4  13   3        9.96        7.14      2.61 o 
  -3  13   3       25.21       19.32      3.77 o 
  -2  13   3       54.27       42.17      8.71 o 
  -1  13   3      311.37      315.18     19.31 o 
   0  13   3      468.69      507.99     13.43 o 
   1  13   3       57.91       64.11      9.24 o 
   2  13   3       85.95       85.18      4.65 o 
   3  13   3        0.13       -0.72      1.55 o 
   4  13   3       62.01       60.82      3.35 o 
   5  13   3      127.75      142.01      5.37 o 
   6  13   3      643.29      757.74     11.23 o 
   7  13   3      223.62      264.80     16.17 o 
  -7  14   3       88.27       81.26      7.15 o 
  -6  14   3       97.44      100.25      3.56 o 
  -5  14   3       67.31       59.57      3.59 o 
  -4  14   3       19.38       15.69      3.15 o 
  -3  14   3        1.78       -0.29      2.89 o 
  -2  14   3       68.77       60.99      5.12 o 
  -1  14   3      139.25      149.06     10.50 o 
   0  14   3        6.32        4.16      2.63 o 
   1  14   3        0.35       -1.05      5.88 o 
   2  14   3       83.53       82.00      4.36 o 
   3  14   3       15.13       18.23      1.87 o 
   4  14   3       14.83       11.02      2.13 o 
   5  14   3        0.06        0.52      1.48 o 
   6  14   3        0.22       -1.57      2.41 o 
  -6  15   3        0.03       -1.26      1.93 o 
  -5  15   3       29.10       22.12      1.66 o 
  -4  15   3        3.15        2.52      3.57 o 
  -3  15   3        2.63        6.72      4.20 o 
  -2  15   3       90.04       82.51      7.56 o 
  -1  15   3       41.76       49.55      6.51 o 
   0  15   3        0.11        9.45      4.62 o 
   1  15   3       76.38       53.98      6.82 o 
   2  15   3       16.44       15.44      2.34 o 
   3  15   3       90.93       94.03      3.41 o 
   4  15   3        2.17        2.67      1.67 o 
   5  15   3        2.56        1.47      1.89 o 
  -4  16   3      287.94      292.59     26.66 o 
  -3  16   3       49.75       52.49      5.25 o 
  -2  16   3       63.53       58.99      5.67 o 
  -1  16   3        9.31       16.17      4.20 o 
   0  16   3        4.78        3.78      3.57 o 
   1  16   3      266.86      271.04     11.34 o 
   2  16   3        7.80       12.42      1.86 o 
   3  16   3      396.15      400.64     43.04 o 
 -12   0   4       21.33       19.52      3.15 o 
 -11   0   4      115.24      120.30      8.19 o 
 -10   0   4      119.11      130.58      9.45 o 
  -9   0   4      387.84      342.46     15.12 o 
  -8   0   4      187.86      164.00      7.50 o 
  -7   0   4     1370.81     1337.96     30.86 o 
  -6   0   4      430.80      414.00     15.54 o 
  -5   0   4     1011.85      963.34     17.74 o 
  -4   0   4     2054.20     2194.55     62.04 o 
  -3   0   4     2869.34     3256.59     33.32 o 
  -2   0   4      104.84      103.08      7.77 o 
  -1   0   4     1130.24     1476.04     19.28 o 
   0   0   4     1353.18     1465.16     19.19 o 
   1   0   4     2468.47     2596.31     47.13 o 
   2   0   4     5547.04     5747.42     50.48 o 
   3   0   4     2343.47     2478.53     29.02 o 
   4   0   4       66.61       69.07      4.66 o 
   5   0   4       19.45       11.97      3.57 o 
   6   0   4      131.58      104.01      6.09 o 
   7   0   4       13.53       13.24      2.42 o 
   8   0   4      496.83      508.69     18.47 o 
   9   0   4      594.77      586.95     13.36 o 
  10   0   4       78.43       81.77      4.72 o 
 -12   1   4       50.53       66.32      3.57 o 
 -11   1   4        4.04        1.33      2.00 o 
 -10   1   4      415.35      398.98     11.36 o 
  -9   1   4      655.22      644.76     10.55 o 
  -8   1   4      582.51      567.99      8.76 o 
  -7   1   4      236.77      222.89      8.46 o 
  -6   1   4      217.01      178.31      6.29 o 
  -5   1   4      192.09      183.50      5.43 o 
  -4   1   4      274.46      296.66      6.31 o 
  -3   1   4     2945.56     3119.93     27.09 o 
  -2   1   4     5172.47     5662.12     51.96 o 
  -1   1   4     1784.36     1838.91     15.66 o 
   0   1   4        1.62        9.95      1.48 o 
   1   1   4      147.83      148.15      3.99 o 
   2   1   4       81.74       78.21      3.12 o 
   3   1   4      210.12      183.60      4.90 o 
   4   1   4      443.47      426.30      9.08 o 
   5   1   4      282.80      259.53      7.81 o 
   6   1   4       24.77       22.99      2.00 o 
   7   1   4       18.15       23.81      2.22 o 
   8   1   4      206.11      160.42      7.35 o 
   9   1   4        2.21        4.91      2.20 o 
  10   1   4      121.80      133.46      4.48 o 
 -12   2   4        5.89        3.57      1.48 o 
 -11   2   4        0.78        0.27      2.00 o 
 -10   2   4       38.81       39.18      6.72 o 
  -9   2   4       33.05       32.76      2.71 o 
  -8   2   4        1.13        0.95      1.43 o 
  -7   2   4        3.80        4.93      2.62 o 
  -6   2   4       11.91       13.29      2.77 o 
  -5   2   4      549.16      568.34      9.46 o 
  -4   2   4      439.26      462.51     10.44 o 
  -3   2   4      186.63      175.43      5.39 o 
  -2   2   4        9.35        9.52      2.45 o 
  -1   2   4       25.31       44.97      2.98 o 
   0   2   4       54.46       56.57      3.29 o 
   1   2   4      115.84      112.95      4.37 o 
   2   2   4       24.50       30.68      2.70 o 
   3   2   4      792.58      797.54     15.60 o 
   4   2   4      237.71      227.54      8.66 o 
   5   2   4        5.93       10.94      2.89 o 
   6   2   4      317.19      284.18      6.36 o 
   7   2   4       99.74       91.84      4.25 o 
   8   2   4       46.12       38.61      3.34 o 
   9   2   4       31.75       30.60      2.77 o 
  10   2   4        5.47        6.63      1.66 o 
 -12   3   4       17.57       17.43      2.73 o 
 -11   3   4        4.78        6.30      2.23 o 
 -10   3   4       22.47       17.85      2.57 o 
  -9   3   4        6.79        6.95      2.47 o 
  -8   3   4      207.01      187.58      4.58 o 
  -7   3   4       19.15       14.74      2.87 o 
  -6   3   4      339.88      326.19      9.86 o 
  -5   3   4       72.49       90.01      5.11 o 
  -4   3   4      320.26      362.92      7.28 o 
  -3   3   4        3.71        6.42      2.73 o 
  -2   3   4      102.50       97.13      6.61 o 
  -1   3   4        8.55       11.63      2.12 o 
   0   3   4       20.12       10.85      1.64 o 
   1   3   4      430.75      464.49      7.66 o 
   2   3   4      128.86      129.89      4.84 o 
   3   3   4      164.23      157.45      5.51 o 
   4   3   4      576.71      595.99     16.80 o 
   5   3   4      120.66      120.13      7.56 o 
   6   3   4      183.16      194.25      6.42 o 
   7   3   4      441.58      397.56      7.65 o 
   8   3   4        5.51        3.84      2.52 o 
   9   3   4       12.71        3.59      2.62 o 
  10   3   4       19.78       22.11      2.14 o 
 -11   4   4      357.43      415.71      7.78 o 
 -10   4   4      174.15      178.53      5.93 o 
  -9   4   4      333.50      303.79     10.19 o 
  -8   4   4        9.78        9.35      1.41 o 
  -7   4   4      443.63      417.07      6.23 o 
  -6   4   4      269.93      259.78      8.97 o 
  -5   4   4      436.20      440.79     11.81 o 
  -4   4   4      660.99      674.60     12.28 o 
  -3   4   4      270.15      276.15      9.40 o 
  -2   4   4      638.86      746.83     11.72 o 
  -1   4   4        4.13        3.37      1.45 o 
   0   4   4     1723.05     1854.34     22.46 o 
   1   4   4      543.57      517.65      9.64 o 
   2   4   4      692.06      638.77     11.11 o 
   3   4   4       30.19       30.54      2.85 o 
   4   4   4        0.22        0.41      1.82 o 
   5   4   4       10.69        5.52      2.45 o 
   6   4   4      326.08      288.97      5.47 o 
   7   4   4       57.91       53.43      2.94 o 
   8   4   4      330.69      362.26      8.88 o 
   9   4   4      194.05      208.97      7.77 o 
  10   4   4       39.57       51.49      2.66 o 
 -11   5   4        2.75        1.63      2.15 o 
 -10   5   4      317.37      310.01      7.59 o 
  -9   5   4      117.45      117.80      5.29 o 
  -8   5   4       18.33       21.26      2.54 o 
  -7   5   4      223.85      216.21      4.27 o 
  -6   5   4      979.65     1003.76     18.24 o 
  -5   5   4       68.77       78.74      3.63 o 
  -4   5   4        0.66       -1.44      2.51 o 
  -3   5   4      766.60      727.19     12.83 o 
  -2   5   4     1615.22     1661.64     19.14 o 
  -1   5   4      595.16      575.06      8.88 o 
   0   5   4       66.38       93.44      4.25 o 
   1   5   4        9.70        5.53      2.06 o 
   2   5   4        0.72       -0.40      1.84 o 
   3   5   4      485.70      475.05     12.88 o 
   4   5   4     1647.73     1622.72     22.45 o 
   5   5   4     2728.28     2655.81     33.33 o 
   6   5   4      905.77      863.05     10.29 o 
   7   5   4      102.46       96.68      4.97 o 
   8   5   4      212.42      196.33      6.54 o 
   9   5   4       17.76       27.07      3.26 o 
  10   5   4      249.41      300.61      7.05 o 
 -11   6   4      406.47      447.32     20.47 o 
 -10   6   4      326.35      370.33      9.95 o 
  -9   6   4      210.39      201.12      6.58 o 
  -8   6   4        1.49        3.52      1.46 o 
  -7   6   4      298.86      282.48      5.27 o 
  -6   6   4        9.47        7.14      2.73 o 
  -5   6   4      802.95      848.12     14.14 o 
  -4   6   4       35.00       36.81      3.27 o 
  -3   6   4        0.43        1.26      2.67 o 
  -2   6   4      146.87      166.98      5.73 o 
  -1   6   4       45.89       45.26      2.83 o 
   0   6   4     1159.07     1234.87     13.95 o 
   1   6   4     1990.90     2012.30     20.45 o 
   2   6   4       81.27       74.42      4.21 o 
   3   6   4      325.98      307.43      8.29 o 
   4   6   4      164.71      151.55      5.40 o 
   5   6   4      428.17      399.46      7.76 o 
   6   6   4      805.96      770.09     14.28 o 
   7   6   4       64.71       66.28      4.12 o 
   8   6   4      165.73      164.14      6.74 o 
   9   6   4      355.51      432.53      9.94 o 
 -11   7   4       50.82       58.09      6.51 o 
 -10   7   4        0.12        2.01      3.04 o 
  -9   7   4      193.77      175.58      6.01 o 
  -8   7   4        5.71        2.55      1.60 o 
  -7   7   4      201.94      191.17      4.40 o 
  -6   7   4       14.51       15.05      1.67 o 
  -5   7   4      127.53      124.90      5.76 o 
  -4   7   4      156.29      175.46      6.52 o 
  -3   7   4        0.27       -0.55      2.81 o 
  -2   7   4      107.00      107.36      6.65 o 
  -1   7   4      109.11      108.21      7.45 o 
   0   7   4        2.32        0.67      1.64 o 
   1   7   4        3.52       -1.60      1.63 o 
   2   7   4      104.29      109.80      5.11 o 
   3   7   4      488.60      453.09     10.44 o 
   4   7   4      131.51      122.75      3.44 o 
   5   7   4      504.21      491.34      9.51 o 
   6   7   4      116.95      102.23      3.86 o 
   7   7   4        0.01       -0.35      1.94 o 
   8   7   4       12.12       12.16      2.16 o 
   9   7   4       18.93       23.03      5.88 o 
 -10   8   4       38.75       38.87      3.38 o 
  -9   8   4        3.66        1.11      1.97 o 
  -8   8   4       10.28        9.76      1.80 o 
  -7   8   4       63.90       55.91      3.01 o 
  -6   8   4      145.92      135.77      4.33 o 
  -5   8   4       22.69       24.64      2.08 o 
  -4   8   4        8.38        6.35      2.42 o 
  -3   8   4        7.12       10.85      6.82 o 
  -2   8   4       33.59       32.00      4.33 o 
  -1   8   4      481.83      496.51     10.77 o 
   0   8   4      276.18      262.32      7.47 o 
   1   8   4      140.25      122.17      4.62 o 
   2   8   4      140.21      127.90      5.55 o 
   3   8   4      243.39      237.88      5.06 o 
   4   8   4       54.74       47.09      2.12 o 
   5   8   4      178.72      165.69      4.88 o 
   6   8   4       10.89       11.68      2.00 o 
   7   8   4       21.00       17.02      2.71 o 
   8   8   4       63.45       68.60      3.59 o 
   9   8   4       28.31       27.40      2.36 o 
 -10   9   4      164.11      176.82     10.92 o 
  -9   9   4       25.15       33.07      2.82 o 
  -8   9   4       13.82       14.83      2.85 o 
  -7   9   4       42.21       38.01      2.38 o 
  -6   9   4      178.61      168.30      4.59 o 
  -5   9   4      237.06      246.36      6.02 o 
  -4   9   4      515.17      515.14      7.42 o 
  -3   9   4      305.46      320.61      9.13 o 
  -2   9   4      317.45      329.88     12.49 o 
  -1   9   4      324.02      325.45      7.90 o 
   0   9   4      121.40      115.83      4.93 o 
   1   9   4        3.12        7.04      2.12 o 
   2   9   4       12.74       13.23      1.44 o 
   3   9   4      146.82      145.25      3.85 o 
   4   9   4      222.93      211.74      4.67 o 
   5   9   4      197.31      188.49      6.71 o 
   6   9   4        8.61        5.65      1.74 o 
   7   9   4        0.74        0.18      2.09 o 
   8   9   4       38.67       43.00      3.34 o 
  -9  10   4       83.59       77.25      5.05 o 
  -8  10   4       36.73       38.93      3.00 o 
  -7  10   4      745.49      750.24      9.89 o 
  -6  10   4       85.02       74.01      3.26 o 
  -5  10   4      561.35      583.08      8.42 o 
  -4  10   4      103.40       94.64      3.58 o 
  -3  10   4      393.39      393.79      6.04 o 
  -2  10   4       52.59       50.59      2.62 o 
  -1  10   4       21.78       25.73      2.05 o 
   0  10   4      388.20      359.78      6.83 o 
   1  10   4     1657.86     1614.91     30.79 o 
   2  10   4      243.19      216.81      6.35 o 
   3  10   4      338.17      332.46      6.34 o 
   4  10   4        1.06        0.18      1.50 o 
   5  10   4       28.20       23.34      3.42 o 
   6  10   4       51.76       54.40      3.15 o 
   7  10   4       28.33       34.67      2.73 o 
   8  10   4      300.10      342.68     14.59 o 
  -9  11   4      170.26      181.17      7.45 o 
  -8  11   4        9.12        6.45      1.48 o 
  -7  11   4      362.19      371.37      6.52 o 
  -6  11   4       29.07       26.12      2.39 o 
  -5  11   4       51.94       48.99      3.43 o 
  -4  11   4       42.57       42.15      3.25 o 
  -3  11   4     1122.02     1197.39     13.43 o 
  -2  11   4     1315.58     1396.21     18.40 o 
  -1  11   4      256.15      255.33      6.11 o 
   0  11   4        0.98        4.94      2.39 o 
   1  11   4      294.76      274.33      7.08 o 
   2  11   4      211.95      197.27      6.09 o 
   3  11   4       81.46       77.62      3.23 o 
   4  11   4       43.84       44.77      2.73 o 
   5  11   4      369.21      355.41      7.46 o 
   6  11   4       87.21       80.71      3.76 o 
   7  11   4        2.95        7.51      1.67 o 
  -8  12   4       35.29       32.97      1.99 o 
  -7  12   4      102.31      101.77      3.24 o 
  -6  12   4        0.03       -0.19      1.68 o 
  -5  12   4      324.02      327.36      7.32 o 
  -4  12   4      168.15      158.23      6.22 o 
  -3  12   4      146.92      136.92     11.65 o 
  -2  12   4       22.20       21.72      3.93 o 
  -1  12   4       50.67       54.58      7.35 o 
   0  12   4        0.17       -5.04      5.04 o 
   1  12   4       73.06       63.53      4.23 o 
   2  12   4        0.25       -0.01      1.85 o 
   3  12   4      498.84      495.92      8.01 o 
   4  12   4        5.04        4.44      1.50 o 
   5  12   4       30.71       32.14      2.18 o 
   6  12   4        4.13        2.98      2.27 o 
  -7  13   4        0.48        0.03      1.14 o 
  -6  13   4      177.24      178.77      4.77 o 
  -5  13   4        0.18        0.54      1.71 o 
  -4  13   4       54.98       43.67      2.94 o 
  -3  13   4        0.72       -2.89      3.11 o 
  -2  13   4        0.30        0.63      4.41 o 
  -1  13   4        6.04        7.66      3.12 o 
   0  13   4        0.41       -2.96      2.96 o 
   1  13   4       62.27       52.72      6.93 o 
   2  13   4       50.42       56.25      3.67 o 
   3  13   4       15.64       16.24      1.82 o 
   4  13   4       59.61       54.25      2.58 o 
   5  13   4       32.41       36.66      2.75 o 
   6  13   4       40.27       43.88      4.20 o 
  -6  14   4       23.29       24.65      1.91 o 
  -5  14   4       73.07       69.51      3.63 o 
  -4  14   4       12.00       13.99      2.59 o 
  -3  14   4      188.39      206.96      8.82 o 
  -2  14   4        6.25        5.65      2.72 o 
  -1  14   4        0.77       -1.20      3.25 o 
   0  14   4       30.33       32.76      3.68 o 
   1  14   4      447.94      493.69      9.42 o 
   2  14   4       75.64       81.76      3.43 o 
   3  14   4       42.64       46.46      2.44 o 
   4  14   4        1.77        2.70      1.72 o 
   5  14   4      151.76      170.05      7.56 o 
  -5  15   4        2.31       -0.77      1.71 o 
  -4  15   4       50.45       49.69      3.62 o 
  -3  15   4      167.15      151.30      4.63 o 
  -2  15   4      143.55      142.54      5.86 o 
  -1  15   4       40.33       35.90      5.25 o 
   0  15   4        4.01        9.24      3.78 o 
   1  15   4       28.85       35.65      3.40 o 
   2  15   4       12.53       15.98      2.00 o 
   3  15   4      249.23      299.81      7.20 o 
  -1  16   4       11.70        9.87      3.15 o 
   0  16   4      127.97      139.90      4.97 o 
   1  16   4      506.10      604.76     26.66 o 
 -11   1   5       74.37       79.97      4.38 o 
 -10   1   5        7.82        2.69      2.15 o 
  -9   1   5       15.42       13.43      1.94 o 
  -8   1   5       13.48       13.55      1.76 o 
  -7   1   5        0.15       -1.38      1.39 o 
  -6   1   5       47.52       44.91      3.66 o 
  -5   1   5      168.35      164.76      5.42 o 
  -4   1   5      506.93      525.38      9.21 o 
  -3   1   5       38.38       38.80      4.83 o 
  -2   1   5       52.07       67.91      5.27 o 
  -1   1   5      114.52      119.74      5.09 o 
   0   1   5      127.40      119.29      5.07 o 
   1   1   5       47.68       41.06      3.30 o 
   2   1   5       14.76       10.48      2.09 o 
   3   1   5        5.51        8.08      2.52 o 
   4   1   5      971.13      875.17     21.73 o 
   5   1   5      186.24      157.68      6.21 o 
   6   1   5       10.93        8.48      1.89 o 
   7   1   5       15.26       28.21      3.70 o 
   8   1   5       54.37       56.11      4.18 o 
   9   1   5       27.27       29.06      2.41 o 
 -11   2   5       52.56       53.12      3.67 o 
 -10   2   5       30.53       29.14      3.34 o 
  -9   2   5       24.43       21.61      2.60 o 
  -8   2   5      119.95      113.58      3.98 o 
  -7   2   5       39.44       40.78      2.57 o 
  -6   2   5     1171.92     1186.62     20.17 o 
  -5   2   5      696.93      706.32     11.32 o 
  -4   2   5      110.37       91.45      4.85 o 
  -3   2   5       54.00       56.68      5.11 o 
  -2   2   5       17.52       16.56      3.67 o 
  -1   2   5     1246.58     1294.32     17.39 o 
   0   2   5     1153.43     1110.49     15.84 o 
   1   2   5        2.39        3.03      1.77 o 
   2   2   5       80.81       65.20      4.87 o 
   3   2   5      567.47      527.67     13.81 o 
   4   2   5      109.77       87.97      5.77 o 
   5   2   5        2.88        0.46      2.10 o 
   6   2   5      260.65      235.80      6.13 o 
   7   2   5     1020.07      953.00     15.41 o 
   8   2   5       62.40       70.45      4.75 o 
   9   2   5       86.98       77.59      4.15 o 
 -11   3   5       48.37       42.82      3.27 o 
 -10   3   5        1.64        1.60      4.62 o 
  -9   3   5      123.65      135.78      5.40 o 
  -8   3   5      289.12      265.38      6.88 o 
  -7   3   5       34.57       33.37      2.03 o 
  -6   3   5       20.78       16.78      2.96 o 
  -5   3   5      250.14      230.81      7.79 o 
  -4   3   5      450.75      425.27     14.91 o 
  -3   3   5        9.40       13.83      4.72 o 
  -2   3   5       67.73       80.99      5.78 o 
  -1   3   5      566.72      600.90     11.60 o 
   0   3   5      259.76      275.07      7.75 o 
   1   3   5        1.18       -0.74      1.70 o 
   2   3   5      105.21       92.25      5.80 o 
   3   3   5      180.83      155.16      7.59 o 
   4   3   5     1084.48      997.88     20.27 o 
   5   3   5      127.85      127.49      4.45 o 
   6   3   5        0.19        2.82      1.53 o 
   7   3   5       28.89       24.70      2.48 o 
   8   3   5        0.94        5.47      2.45 o 
   9   3   5       12.64       10.58      2.23 o 
 -11   4   5       15.32       17.22      3.15 o 
 -10   4   5       49.55       43.67      3.63 o 
  -9   4   5        2.20        0.27      1.84 o 
  -8   4   5      155.10      142.33      5.74 o 
  -7   4   5      449.92      436.34      6.51 o 
  -6   4   5      150.49      145.32      4.11 o 
  -5   4   5      141.32      143.34     13.23 o 
  -4   4   5       39.40       47.62      5.42 o 
  -3   4   5      129.76      149.96      7.79 o 
  -2   4   5       10.26       14.26      3.17 o 
  -1   4   5      179.55      190.26      8.18 o 
   0   4   5      153.05      144.85      7.14 o 
   1   4   5      364.74      346.77     10.91 o 
   2   4   5       46.80       47.58      4.51 o 
   3   4   5      489.61      462.63     13.33 o 
   4   4   5       96.97       84.02      4.03 o 
   5   4   5      267.99      258.20      7.95 o 
   6   4   5       21.91       22.67      2.45 o 
   7   4   5      200.57      198.02      5.77 o 
   8   4   5       34.69       35.96      3.45 o 
   9   4   5        4.29        1.92      1.71 o 
 -11   5   5        0.11       -1.26      2.10 o 
 -10   5   5        8.42        6.72      2.94 o 
  -9   5   5       38.76       35.77      3.27 o 
  -8   5   5       23.94       20.62      2.05 o 
  -7   5   5        0.09        2.31      1.32 o 
  -6   5   5      114.80      116.25      3.50 o 
  -5   5   5       81.49       86.56      5.93 o 
  -4   5   5       23.71       24.62      3.72 o 
  -3   5   5        0.27       -1.86      1.86 o 
  -2   5   5        3.50        6.53      4.30 o 
  -1   5   5      143.55      166.22      7.74 o 
   0   5   5      145.86      157.02      5.99 o 
   1   5   5       29.09       40.62      3.41 o 
   2   5   5      614.06      606.62     15.21 o 
   3   5   5        4.04        3.26      3.15 o 
   4   5   5       57.82       45.27      2.29 o 
   5   5   5       74.76       77.95      5.46 o 
   6   5   5       97.03      106.10      4.35 o 
   7   5   5        1.09        6.45      1.74 o 
   8   5   5        0.33        0.16      1.57 o 
   9   5   5        0.39       -1.15      1.63 o 
 -10   6   5        4.96        2.55      3.78 o 
  -9   6   5       24.45       24.14      2.56 o 
  -8   6   5      178.67      163.34      5.81 o 
  -7   6   5        1.08        1.42      1.28 o 
  -6   6   5      461.85      443.90      7.27 o 
  -5   6   5       30.65       36.56      2.25 o 
  -4   6   5      407.18      427.11     23.20 o 
  -3   6   5       69.40       77.54      5.93 o 
  -2   6   5       28.21       23.91      3.70 o 
  -1   6   5      174.10      156.62      6.05 o 
   0   6   5      237.73      223.76      6.56 o 
   1   6   5       82.68       73.36      3.84 o 
   2   6   5      954.23      881.66     17.84 o 
   3   6   5        2.68        3.58      1.17 o 
   4   6   5        8.96       10.88      1.50 o 
   5   6   5       18.26       18.44      1.94 o 
   6   6   5       49.00       62.34      4.51 o 
   7   6   5      300.77      316.90      8.36 o 
   8   6   5       28.69       37.37      3.41 o 
 -10   7   5       48.73       50.07      3.26 o 
  -9   7   5      443.08      464.99      7.61 o 
  -8   7   5      413.75      416.28      7.13 o 
  -7   7   5        6.64        5.18      1.60 o 
  -6   7   5       15.22       14.80      1.88 o 
  -5   7   5      318.52      306.80      6.61 o 
  -4   7   5     1151.11     1120.94      9.72 o 
  -3   7   5      739.74      747.51     17.60 o 
  -2   7   5       35.49       28.81      4.15 o 
  -1   7   5      274.58      294.47      9.85 o 
   0   7   5       91.70       83.33      4.85 o 
   1   7   5       12.05       12.67      1.98 o 
   2   7   5      205.39      204.71      4.34 o 
   3   7   5      176.51      159.33      3.93 o 
   4   7   5      422.71      382.46      7.44 o 
   5   7   5       36.36       32.63      3.26 o 
   6   7   5        0.42       -0.84      2.52 o 
   7   7   5       26.74       26.88      3.41 o 
   8   7   5       13.70       13.90      1.81 o 
  -9   8   5       99.83       89.29      5.56 o 
  -8   8   5       29.73       31.67      2.27 o 
  -7   8   5       86.42       97.48      3.81 o 
  -6   8   5      154.26      148.76      4.82 o 
  -5   8   5        0.81        1.73      2.15 o 
  -4   8   5      375.05      373.18      6.76 o 
  -3   8   5      231.50      234.37      4.67 o 
  -2   8   5        8.62        6.41      1.41 o 
  -1   8   5      469.54      441.78      6.70 o 
   0   8   5      115.08      102.60      3.94 o 
   1   8   5      164.13      162.19      3.90 o 
   2   8   5      318.42      313.92      5.41 o 
   3   8   5       10.35       10.41      1.49 o 
   4   8   5      427.21      437.53     12.19 o 
   5   8   5       51.98       49.87      4.53 o 
   6   8   5      129.95      138.77      6.90 o 
   7   8   5      706.70      810.71     14.91 o 
   8   8   5      113.19      124.92      6.51 o 
  -9   9   5        1.20        4.90      1.91 o 
  -8   9   5       34.62       34.15      2.35 o 
  -7   9   5        2.01        3.88      1.66 o 
  -6   9   5        0.03        1.20      1.74 o 
  -5   9   5      337.41      328.21      6.98 o 
  -4   9   5      210.59      206.84      4.41 o 
  -3   9   5        2.15        2.47      1.32 o 
  -2   9   5        0.33        3.13      1.58 o 
  -1   9   5        0.10        0.05      1.38 o 
   0   9   5       11.11       13.63      1.74 o 
   1   9   5      363.18      357.15      6.09 o 
   2   9   5      130.41      120.98      3.94 o 
   3   9   5      143.43      138.88      5.19 o 
   4   9   5        7.36        2.91      2.09 o 
   5   9   5        3.14        0.03      2.21 o 
   6   9   5       34.85       32.65      2.70 o 
   7   9   5       37.67       36.53      3.19 o 
  -9  10   5        5.07        5.88      2.73 o 
  -8  10   5       89.04       82.18      3.91 o 
  -7  10   5       34.12       34.83      2.73 o 
  -6  10   5      180.18      172.42      5.51 o 
  -5  10   5      282.66      290.01      6.46 o 
  -4  10   5      388.31      388.15      6.71 o 
  -3  10   5       56.08       58.11      2.87 o 
  -2  10   5      516.41      529.58      8.03 o 
  -1  10   5       63.79       65.08      3.03 o 
   0  10   5        0.04        1.06      1.59 o 
   1  10   5       31.12       34.55      2.60 o 
   2  10   5      212.82      206.10      6.17 o 
   3  10   5       20.28       17.86      1.87 o 
   4  10   5       49.07       50.41      2.77 o 
   5  10   5       30.08       27.45      2.34 o 
   6  10   5        1.17        0.70      1.58 o 
   7  10   5        5.04        2.94      1.89 o 
  -8  11   5       85.12       84.52      3.79 o 
  -7  11   5        0.23       -0.17      1.43 o 
  -6  11   5       14.22       14.98      2.24 o 
  -5  11   5        8.54        9.62      3.45 o 
  -4  11   5      119.46      107.93      4.08 o 
  -3  11   5      224.71      208.69      8.75 o 
  -2  11   5       14.41       11.85      2.37 o 
  -1  11   5      224.01      212.26      7.15 o 
   0  11   5      106.04      103.26      5.17 o 
   1  11   5        7.63        5.56      2.10 o 
   2  11   5      215.02      225.86      7.34 o 
   3  11   5      182.00      189.93      6.12 o 
   4  11   5      309.10      322.75      6.65 o 
   5  11   5      133.66      136.66      3.38 o 
   6  11   5       10.22        8.24      1.77 o 
  -7  12   5      126.59      126.73      4.12 o 
  -6  12   5      248.74      261.19      6.54 o 
  -5  12   5       41.55       46.28      3.41 o 
  -4  12   5       46.97       51.36      3.69 o 
  -3  12   5        0.50        2.06      2.76 o 
  -2  12   5      249.47      254.93      7.30 o 
  -1  12   5      730.24      777.37     12.92 o 
   0  12   5      229.38      235.73      8.30 o 
   1  12   5       65.83       69.12      4.18 o 
   2  12   5      126.90      126.56      4.06 o 
   3  12   5       59.12       65.13      3.70 o 
   4  12   5       33.02       38.72      3.64 o 
   5  12   5      258.73      275.89     10.60 o 
  -6  13   5        0.76       -0.62      1.25 o 
  -5  13   5      140.87      152.76      4.80 o 
  -4  13   5       34.21       37.18      3.70 o 
  -3  13   5        6.42        7.26      3.64 o 
  -2  13   5        0.72        3.56      1.88 o 
  -1  13   5       94.99       94.22     10.29 o 
   0  13   5       90.77       95.11      4.40 o 
   1  13   5      250.94      264.01      7.27 o 
   2  13   5        5.43        7.56      1.64 o 
   3  13   5      546.13      613.85      8.43 o 
   4  13   5      246.14      293.31      5.11 o 
  -5  14   5        1.23        4.01      1.47 o 
  -4  14   5        4.25        3.97      1.97 o 
  -3  14   5        0.46       -2.06      2.12 o 
  -2  14   5       69.97       75.26      2.99 o 
  -1  14   5      199.61      193.89      6.74 o 
   0  14   5        3.10        6.75      1.87 o 
   1  14   5        1.31       -1.15      2.24 o 
   2  14   5       48.70       48.76      2.41 o 
   3  14   5       36.26       35.63      2.21 o 
  -1  15   5       32.56       35.48      4.20 o 
   0  15   5       13.11        9.81      3.46 o 
   1  15   5       18.90       22.25      3.57 o 
 -10   0   6       92.02       86.53      4.45 o 
  -9   0   6      704.77      733.21     21.31 o 
  -8   0   6      443.56      430.93     11.72 o 
  -7   0   6        3.78        3.15      2.02 o 
  -6   0   6      671.97      640.00     23.41 o 
  -5   0   6     1119.72     1154.90     17.80 o 
  -4   0   6        6.67        9.03      4.20 o 
  -3   0   6      525.75      521.49     21.83 o 
  -2   0   6      474.75      482.24     20.78 o 
  -1   0   6      642.81      573.35     22.46 o 
   0   0   6      554.79      497.56     20.78 o 
   1   0   6      606.07      578.60     22.25 o 
   2   0   6      223.66      220.44     13.65 o 
   3   0   6      754.99      734.58     39.36 o 
   4   0   6      766.21      746.76     24.56 o 
   5   0   6      139.88      133.52     10.08 o 
   6   0   6      201.14      213.93     12.60 o 
   7   0   6      161.94      179.29     10.71 o 
   8   0   6        3.84        7.56      3.15 o 
 -10   1   6      155.81      168.99      4.39 o 
  -9   1   6      220.28      226.18      5.62 o 
  -8   1   6       23.18       26.44      2.38 o 
  -7   1   6        0.14       -0.99      1.59 o 
  -6   1   6     1947.81     1942.98     19.69 o 
  -5   1   6      454.38      432.60      6.82 o 
  -4   1   6     1376.61     1366.09     26.35 o 
  -3   1   6      502.88      461.97     14.69 o 
  -2   1   6      181.16      189.30      9.28 o 
  -1   1   6      106.33       91.95      6.60 o 
   0   1   6        0.66       -0.86      1.75 o 
   1   1   6      257.22      240.81     12.82 o 
   2   1   6     3432.22     3319.30     41.93 o 
   3   1   6        2.31        0.40      1.63 o 
   4   1   6       33.22       28.85      3.85 o 
   5   1   6      140.10      118.61      6.90 o 
   6   1   6       10.22        9.12      2.25 o 
   7   1   6       46.87       40.53      3.13 o 
   8   1   6       29.99       30.42      2.89 o 
 -10   2   6      133.77      133.52      3.73 o 
  -9   2   6       35.36       33.21      3.09 o 
  -8   2   6       11.42       11.42      2.25 o 
  -7   2   6       37.20       41.76      3.18 o 
  -6   2   6       20.02       16.66      2.72 o 
  -5   2   6      190.15      180.31      4.84 o 
  -4   2   6        0.01        0.30      2.30 o 
  -3   2   6       73.34       71.45     12.49 o 
  -2   2   6      242.35      241.57     14.38 o 
  -1   2   6      124.11      112.51      7.20 o 
   0   2   6        1.70        1.89      1.80 o 
   1   2   6       15.85       15.03      2.56 o 
   2   2   6      211.67      186.41      8.51 o 
   3   2   6      292.79      273.39      7.26 o 
   4   2   6       22.98       19.06      2.61 o 
   5   2   6      128.89      124.72      5.58 o 
   6   2   6       72.25       74.07      3.64 o 
   7   2   6       23.09       22.16      2.37 o 
   8   2   6        0.85        3.15      2.52 o 
 -10   3   6       64.55       67.39      3.07 o 
  -9   3   6       76.58       79.49      3.41 o 
  -8   3   6        0.34        0.08      1.93 o 
  -7   3   6       38.58       40.73      3.37 o 
  -6   3   6       16.66       12.04      2.19 o 
  -5   3   6      231.37      222.52      7.73 o 
  -4   3   6       15.84       19.82      1.84 o 
  -3   3   6       10.56        4.79      2.74 o 
  -2   3   6        0.13        3.47      3.36 o 
  -1   3   6       61.78       62.02     10.50 o 
   0   3   6       34.02       24.63      2.96 o 
   1   3   6        3.41        5.07      2.66 o 
   2   3   6      549.71      540.34     13.45 o 
   3   3   6        5.91        3.90      1.52 o 
   4   3   6      126.29      119.12      6.11 o 
   5   3   6      139.08      139.32      4.98 o 
   6   3   6      130.97      134.74      4.64 o 
   7   3   6        6.56       10.34      1.64 o 
   8   3   6        1.12        4.92      2.52 o 
 -10   4   6        2.80        4.17      1.35 o 
  -9   4   6      174.56      209.31      7.19 o 
  -8   4   6      145.85      142.76      4.72 o 
  -7   4   6        3.78        6.45      2.04 o 
  -6   4   6      601.94      566.48     10.05 o 
  -5   4   6      524.05      533.05      8.76 o 
  -4   4   6       43.41       39.86      2.56 o 
  -3   4   6      708.38      652.63     25.19 o 
  -2   4   6      650.72      610.57     20.57 o 
  -1   4   6      659.23      597.20     16.48 o 
   0   4   6       54.75       41.14      4.45 o 
   1   4   6        1.68       -0.63      1.84 o 
   2   4   6       99.45       88.88      4.55 o 
   3   4   6       68.88       69.36      3.78 o 
   4   4   6      991.84      955.11     13.42 o 
   5   4   6      340.97      327.38      8.72 o 
   6   4   6      312.01      305.80      7.99 o 
   7   4   6      164.22      178.50      5.51 o 
   8   4   6        5.13        7.35      2.31 o 
 -10   5   6       33.28       33.24      2.06 o 
  -9   5   6       66.98       71.90      4.21 o 
  -8   5   6       52.35       48.73      4.08 o 
  -7   5   6       61.47       68.47      5.56 o 
  -6   5   6      838.96      840.67     11.09 o 
  -5   5   6        1.41        1.36      1.42 o 
  -4   5   6      137.28      136.56      3.85 o 
  -3   5   6       62.17       51.56      2.40 o 
  -2   5   6       20.97       17.36      2.11 o 
  -1   5   6       20.77       24.09      3.63 o 
   0   5   6      153.08      145.37      4.18 o 
   1   5   6      260.63      243.25      6.03 o 
   2   5   6     2910.08     2933.46     23.29 o 
   3   5   6      150.18      138.89      4.16 o 
   4   5   6      186.18      172.00      6.54 o 
   5   5   6        7.82        6.85      2.25 o 
   6   5   6        0.20        1.44      1.91 o 
   7   5   6       98.75      112.32      5.12 o 
  -9   6   6       88.28       98.88      6.93 o 
  -8   6   6       58.62       55.12      6.72 o 
  -7   6   6       26.35       25.79      2.63 o 
  -6   6   6      157.26      147.31      4.19 o 
  -5   6   6      306.14      288.28      5.08 o 
  -4   6   6      159.74      166.31      4.20 o 
  -3   6   6      440.91      438.47      5.92 o 
  -2   6   6      744.55      741.82     10.61 o 
  -1   6   6      631.34      588.97      9.47 o 
   0   6   6       51.57       47.25      2.65 o 
   1   6   6      122.10      108.63      3.48 o 
   2   6   6        2.91        1.10      1.46 o 
   3   6   6       49.65       48.55      2.44 o 
   4   6   6     1416.82     1491.47     17.11 o 
   5   6   6      939.94      960.36     14.95 o 
   6   6   6      169.27      164.74      5.58 o 
   7   6   6       52.43       63.00      4.20 o 
  -9   7   6       59.06       47.49      7.24 o 
  -8   7   6       90.63       92.51      4.12 o 
  -7   7   6        4.71        5.95      1.68 o 
  -6   7   6       21.92       18.18      2.22 o 
  -5   7   6       57.36       56.84      2.62 o 
  -4   7   6      101.22      108.87      3.07 o 
  -3   7   6       21.82       22.25      1.91 o 
  -2   7   6       35.26       25.16      2.39 o 
  -1   7   6        7.36        3.99      1.74 o 
   0   7   6       35.48       32.47      2.70 o 
   1   7   6      278.05      271.98      9.48 o 
   2   7   6      563.46      535.15      8.11 o 
   3   7   6      315.22      310.10      6.70 o 
   4   7   6       39.41       36.29      3.24 o 
   5   7   6       16.27       18.29      2.45 o 
   6   7   6        1.36        4.72      2.30 o 
   7   7   6       34.94       36.72      2.97 o 
  -8   8   6       20.18       15.50      2.11 o 
  -7   8   6       12.49       13.07      1.82 o 
  -6   8   6        9.70        9.88      1.76 o 
  -5   8   6      168.74      167.59      4.13 o 
  -4   8   6       29.29       24.45      1.97 o 
  -3   8   6        4.31        2.49      1.62 o 
  -2   8   6       41.82       37.28      2.66 o 
  -1   8   6      133.21      137.39      4.18 o 
   0   8   6       27.38       35.78      2.89 o 
   1   8   6       38.98       36.59      2.66 o 
   2   8   6        1.32        3.13      1.79 o 
   3   8   6      128.49      121.52      4.69 o 
   4   8   6       47.08       43.95      3.38 o 
   5   8   6        0.21        0.25      1.74 o 
   6   8   6        0.19       -0.45      1.63 o 
  -8   9   6        0.01       -2.30      2.30 o 
  -7   9   6       73.50       75.13      2.94 o 
  -6   9   6      839.45      924.01     11.21 o 
  -5   9   6       23.38       26.06      1.95 o 
  -4   9   6      101.83      109.10      4.19 o 
  -3   9   6      173.96      172.42      4.94 o 
  -2   9   6      199.32      189.82      5.85 o 
  -1   9   6        0.07       -1.83      1.83 o 
   0   9   6       92.78       87.90      3.75 o 
   1   9   6       88.97       74.55      3.52 o 
   2   9   6      612.26      608.53     11.86 o 
   3   9   6        4.94        4.66      1.84 o 
   4   9   6       44.91       50.60      2.99 o 
   5   9   6        5.90        4.74      1.49 o 
   6   9   6       22.09       22.16      2.52 o 
  -7  10   6       73.14       71.71      4.16 o 
  -6  10   6      126.92      136.29      4.43 o 
  -5  10   6      198.20      207.85      6.09 o 
  -4  10   6       78.76       73.88      3.24 o 
  -3  10   6      168.68      170.93      5.33 o 
  -2  10   6      164.35      171.66      6.42 o 
  -1  10   6      397.38      403.35      8.07 o 
   0  10   6      244.35      247.98      5.79 o 
   1  10   6       32.19       30.44      2.75 o 
   2  10   6       63.14       60.40      3.46 o 
   3  10   6       29.08       29.42      2.48 o 
   4  10   6      162.85      184.06      5.49 o 
   5  10   6      176.76      216.98      5.25 o 
  -7  11   6        5.05        5.46      2.52 o 
  -6  11   6      126.55      142.71      9.66 o 
  -5  11   6      253.98      272.99      7.07 o 
  -4  11   6      280.50      298.32      6.41 o 
  -3  11   6      503.74      505.12      8.44 o 
  -2  11   6       45.11       41.08      2.77 o 
  -1  11   6       18.94       17.54      2.19 o 
   0  11   6       30.91       27.53      2.62 o 
   1  11   6      122.98      126.21      5.67 o 
   2  11   6      297.99      303.12      6.56 o 
   3  11   6       24.78       25.72      3.19 o 
   4  11   6       13.53       13.54      1.64 o 
  -6  12   6       27.09       24.96      2.45 o 
  -5  12   6      329.86      365.76     12.21 o 
  -4  12   6        2.69        1.61      1.72 o 
  -3  12   6       62.98       57.85      3.20 o 
  -2  12   6      148.73      149.66      4.42 o 
  -1  12   6        1.05        0.94      1.88 o 
   0  12   6       39.83       46.76      3.23 o 
   1  12   6        2.98        5.47      1.65 o 
   2  12   6       65.07       68.20      2.96 o 
   3  12   6        2.10        1.42      2.58 o 
  -4  13   6        4.72        3.18      1.58 o 
  -3  13   6       12.62        8.91      2.30 o 
  -2  13   6        2.14       -0.69      1.62 o 
  -1  13   6       69.39       69.40      4.00 o 
   0  13   6       51.98       53.11      3.40 o 
   1  13   6        3.66        1.66      1.57 o 
   2  13   6        0.21       -1.00      1.30 o 
  -9   1   7       51.20       63.72      4.01 o 
  -8   1   7       71.89       80.58      6.72 o 
  -7   1   7       24.07       24.25      2.70 o 
  -6   1   7        0.38        0.45      1.72 o 
  -5   1   7        6.07        4.70      2.16 o 
  -4   1   7       42.05       40.30      3.48 o 
  -3   1   7       72.96       66.59      6.09 o 
  -2   1   7        3.23       -0.20      2.96 o 
  -1   1   7      640.69      595.27     16.48 o 
   0   1   7      325.02      305.99     10.76 o 
   1   1   7        0.94       -0.41      2.27 o 
   2   1   7       28.75       28.31      2.94 o 
   3   1   7      216.90      199.82      9.03 o 
   4   1   7        1.74        1.15      2.52 o 
   5   1   7        4.50        3.71      2.44 o 
   6   1   7       17.01       12.74      1.84 o 
  -9   2   7        2.00        1.68      1.93 o 
  -8   2   7      111.87      128.13      6.16 o 
  -7   2   7      202.61      225.05      8.39 o 
  -6   2   7      100.66       89.54      5.93 o 
  -5   2   7       32.08       32.45      2.86 o 
  -4   2   7      182.56      192.34      8.88 o 
  -3   2   7      314.46      299.09      8.75 o 
  -2   2   7      179.85      173.70      8.46 o 
  -1   2   7        2.89        2.39      3.00 o 
   0   2   7        1.00        3.23      2.09 o 
   1   2   7      201.58      187.67      6.69 o 
   2   2   7      293.17      306.45      7.35 o 
   3   2   7       56.37       59.62      5.02 o 
   4   2   7      678.39      702.83     27.50 o 
   5   2   7      217.39      212.44      6.53 o 
   6   2   7       36.68       41.04      2.67 o 
  -9   3   7       32.69       41.09      3.27 o 
  -8   3   7      213.31      237.95      7.94 o 
  -7   3   7      186.30      182.93     13.23 o 
  -6   3   7        3.89        3.38      2.13 o 
  -5   3   7        0.86        0.14      1.78 o 
  -4   3   7        2.74        3.77      1.59 o 
  -3   3   7      128.54      133.99      6.02 o 
  -2   3   7      277.05      261.61      9.66 o 
  -1   3   7      251.67      219.80      7.47 o 
   0   3   7      460.55      446.63     12.99 o 
   1   3   7       94.92       87.31      6.30 o 
   2   3   7       59.49       51.07      3.84 o 
   3   3   7      279.14      293.37     10.21 o 
   4   3   7       18.00       19.58      3.41 o 
   5   3   7       52.91       38.55      3.78 o 
   6   3   7        1.55        2.94      2.52 o 
  -9   4   7       23.43       23.26      2.52 o 
  -8   4   7       63.45       70.91      5.21 o 
  -7   4   7      212.75      217.64      6.66 o 
  -6   4   7        6.76       12.98      2.93 o 
  -5   4   7       36.71       38.86      3.16 o 
  -4   4   7       33.36       35.79      2.56 o 
  -3   4   7       80.18       67.55      3.40 o 
  -2   4   7       25.98       20.87      2.43 o 
  -1   4   7        1.54        0.91      2.29 o 
   0   4   7      150.43      147.23      6.35 o 
   1   4   7      121.96      112.95      8.50 o 
   2   4   7       18.53       21.59      2.96 o 
   3   4   7       48.12       53.18      4.74 o 
   4   4   7        1.44       -0.21      3.57 o 
   5   4   7       86.51       99.85      5.49 o 
   6   4   7       11.78       13.32      2.45 o 
  -9   5   7        3.79        5.81      1.70 o 
  -8   5   7       14.43       13.79      2.52 o 
  -7   5   7        0.00       -0.22      1.98 o 
  -6   5   7      329.11      335.69      7.47 o 
  -5   5   7        8.86        4.21      2.27 o 
  -4   5   7        9.60        5.35      2.17 o 
  -3   5   7       61.16       47.51      3.37 o 
  -2   5   7       15.88       16.08      2.82 o 
  -1   5   7        9.71        7.61      1.88 o 
   0   5   7        6.49        6.08      2.03 o 
   1   5   7       54.36       38.85      4.93 o 
   2   5   7      254.80      245.97      6.58 o 
   3   5   7        6.04        4.79      2.78 o 
   4   5   7      238.37      258.19      7.09 o 
   5   5   7      113.58      131.63      6.33 o 
   6   5   7        3.83        1.27      1.25 o 
  -8   6   7       70.69       75.15      7.66 o 
  -7   6   7       42.24       37.54      3.03 o 
  -6   6   7       15.87       13.22      2.50 o 
  -5   6   7        1.32       -1.69      1.69 o 
  -4   6   7      109.85      103.48      3.97 o 
  -3   6   7       22.48       22.88      2.20 o 
  -2   6   7       25.51       24.71      2.18 o 
  -1   6   7       10.60       11.01      2.30 o 
   0   6   7      176.38      166.55      5.40 o 
   1   6   7      169.11      169.48      5.45 o 
   2   6   7      139.33      137.45      4.43 o 
   3   6   7        6.20        8.58      1.83 o 
   4   6   7      161.81      169.86      5.57 o 
   5   6   7       22.83       28.50      2.34 o 
   6   6   7       78.28      109.80      6.09 o 
  -8   7   7       47.39       40.40      4.93 o 
  -7   7   7       61.26       59.46      4.25 o 
  -6   7   7       88.65       80.41      3.30 o 
  -5   7   7      452.57      448.96      7.59 o 
  -4   7   7      223.75      223.66      5.56 o 
  -3   7   7       74.66       79.45      3.96 o 
  -2   7   7       96.19       88.34      3.39 o 
  -1   7   7      200.99      201.06      5.26 o 
   0   7   7      348.05      355.86      7.70 o 
   1   7   7      233.08      228.44      4.62 o 
   2   7   7        0.89        1.63      1.40 o 
   3   7   7      105.60       98.85      5.10 o 
   4   7   7        2.48        0.11      1.63 o 
   5   7   7        3.35       -0.38      3.67 o 
  -7   8   7       83.42       89.04      4.65 o 
  -6   8   7        0.60        0.47      1.35 o 
  -5   8   7        4.01        3.72      1.52 o 
  -4   8   7       12.65       13.54      1.84 o 
  -3   8   7      238.87      229.24      5.53 o 
  -2   8   7       11.24       14.37      1.95 o 
  -1   8   7        2.48        5.21      1.79 o 
   0   8   7       73.66       76.38      3.03 o 
   1   8   7      131.68      118.44      3.98 o 
   2   8   7       12.22        9.26      1.74 o 
   3   8   7        3.59       -0.14      1.65 o 
   4   8   7        2.14        5.20      1.74 o 
   5   8   7      311.80      377.66      8.01 o 
  -7   9   7      191.64      179.73      7.43 o 
  -6   9   7       46.86       52.90      4.35 o 
  -5   9   7       43.86       40.35      2.63 o 
  -4   9   7        0.22        1.49      1.55 o 
  -3   9   7      138.04      138.63      4.16 o 
  -2   9   7        8.73        6.74      1.62 o 
  -1   9   7      221.75      221.00      5.16 o 
   0   9   7      198.68      195.21      4.82 o 
   1   9   7       18.34       22.85      2.01 o 
   2   9   7       94.88       93.92      4.23 o 
   3   9   7       22.15       24.52      1.91 o 
   4   9   7        2.43       -0.48      1.68 o 
  -6  10   7       65.37       66.78      2.90 o 
  -5  10   7      139.07      138.31      4.94 o 
  -4  10   7      105.92       99.68      3.59 o 
  -3  10   7       49.39       48.03      2.85 o 
  -2  10   7      130.20      123.16      4.09 o 
  -1  10   7       32.96       27.86      2.29 o 
   0  10   7       26.83       26.08      2.20 o 
   1  10   7       33.82       39.05      2.54 o 
   2  10   7      173.07      199.43      5.44 o 
   3  10   7       49.54       51.85      3.57 o 
  -5  11   7      136.99      125.76      6.72 o 
  -4  11   7       15.54       15.26      1.88 o 
  -3  11   7        8.94        7.11      1.79 o 
  -2  11   7        7.86        5.77      1.45 o 
  -1  11   7       10.10        9.33      1.70 o 
   0  11   7        4.46        3.36      1.49 o 
   1  11   7       98.40      112.89      4.85 o 
   2  11   7      139.43      163.32      6.40 o 
  -2  12   7      131.51      144.65      6.93 o 
  -1  12   7       42.79       44.51      3.12 o 
   0  12   7       47.98       48.05      3.04 o 
  -8   0   8      236.51      269.57     10.08 o 
  -7   0   8        0.91       -2.52      2.94 o 
  -6   0   8      245.51      254.20      8.24 o 
  -5   0   8      431.10      426.43     11.09 o 
  -4   0   8      235.33      232.83     13.02 o 
  -3   0   8       65.71       44.09      6.51 o 
  -2   0   8      494.96      508.27     19.31 o 
  -1   0   8      486.65      489.37     18.47 o 
   0   0   8      218.88      219.18     11.97 o 
   1   0   8       94.14       80.82      5.32 o 
   2   0   8      245.01      248.36     12.81 o 
   3   0   8       41.04       52.70      6.09 o 
   4   0   8        1.85       -0.61      1.91 o 
   5   0   8       32.47       38.84      4.20 o 
  -8   1   8       44.99       49.52      3.46 o 
  -7   1   8      140.00      144.36      5.79 o 
  -6   1   8      883.22      962.20     11.59 o 
  -5   1   8      498.16      494.30      8.48 o 
  -4   1   8      138.41      118.38      6.59 o 
  -3   1   8       68.59       71.39     11.02 o 
  -2   1   8      227.90      225.58      9.06 o 
  -1   1   8       66.73       69.82      5.27 o 
   0   1   8      341.36      333.83     10.54 o 
   1   1   8      170.19      157.78      8.27 o 
   2   1   8       27.69       31.51      2.91 o 
   3   1   8        4.95        3.69      2.30 o 
   4   1   8       87.46       84.73      3.21 o 
   5   1   8      190.43      213.33      4.99 o 
  -8   2   8        1.35       -0.10      1.78 o 
  -7   2   8       73.30       77.76      3.55 o 
  -6   2   8       34.73       28.94      2.66 o 
  -5   2   8       37.89       30.82      2.37 o 
  -4   2   8       18.99       14.24      3.04 o 
  -3   2   8       18.99       21.58      3.27 o 
  -2   2   8       69.89       70.61      5.98 o 
  -1   2   8        9.34       10.07      3.02 o 
   0   2   8        3.61        2.70      1.96 o 
   1   2   8        6.14        9.56      2.60 o 
   2   2   8        2.00        1.78      1.76 o 
   3   2   8        0.23        1.28      1.97 o 
   4   2   8       15.82       16.59      2.01 o 
   5   2   8        1.09        0.52      1.48 o 
  -8   3   8        2.20        4.17      1.55 o 
  -7   3   8       14.76       11.57      1.72 o 
  -6   3   8        0.45        2.87      1.69 o 
  -5   3   8        4.34        4.21      2.70 o 
  -4   3   8       18.08       11.86      2.40 o 
  -3   3   8        1.86        4.68      2.22 o 
  -2   3   8        4.70        3.94      2.14 o 
  -1   3   8       19.43       10.87      2.21 o 
   0   3   8       37.38       43.72      3.25 o 
   1   3   8        0.42        1.64      2.51 o 
   2   3   8       11.33       14.07      2.96 o 
   3   3   8      102.49      104.08      5.49 o 
   4   3   8       11.89       11.70      2.15 o 
   5   3   8       10.06       12.60      2.94 o 
  -7   4   8       24.78       22.76      1.75 o 
  -6   4   8        9.42        8.98      1.59 o 
  -5   4   8       52.07       56.23      3.32 o 
  -4   4   8      209.37      207.63      6.69 o 
  -3   4   8       19.96       21.28      2.89 o 
  -2   4   8      338.85      326.96      7.34 o 
  -1   4   8        4.18        3.60      1.76 o 
   0   4   8       38.46       35.97      3.88 o 
   1   4   8      291.06      285.73      7.61 o 
   2   4   8      514.18      549.85     10.36 o 
   3   4   8      271.57      266.11      6.56 o 
   4   4   8      109.49      125.47      5.19 o 
  -7   5   8        0.85       -1.70      1.70 o 
  -6   5   8       66.69       94.90      3.41 o 
  -5   5   8       30.91       31.11      2.56 o 
  -4   5   8       16.01       17.21      2.11 o 
  -3   5   8      247.29      242.21     10.09 o 
  -2   5   8      674.93      686.87     10.49 o 
  -1   5   8      164.69      178.81      6.05 o 
   0   5   8      161.02      176.40      5.83 o 
   1   5   8       51.81       52.17      4.03 o 
   2   5   8       63.98       67.11      3.67 o 
   3   5   8        2.27        1.23      3.88 o 
   4   5   8       10.69       15.93      2.23 o 
  -7   6   8       12.89       10.68      2.31 o 
  -6   6   8       51.30       60.41      4.21 o 
  -5   6   8      226.14      230.81      7.67 o 
  -4   6   8       68.45       71.23      4.00 o 
  -3   6   8       11.91       15.21      2.07 o 
  -2   6   8      126.95      116.28      4.24 o 
  -1   6   8       13.20       14.07      2.89 o 
   0   6   8       11.22        4.92      1.69 o 
   1   6   8      671.46      732.72      9.95 o 
   2   6   8      735.19      815.99      9.99 o 
   3   6   8      769.97      868.10     13.66 o 
  -6   7   8       39.07       34.15      3.15 o 
  -5   7   8        2.89        2.40      2.16 o 
  -4   7   8       30.64       31.32      2.78 o 
  -3   7   8      147.45      137.94      4.27 o 
  -2   7   8       34.99       44.60      3.68 o 
  -1   7   8        0.37        2.76      1.86 o 
   0   7   8        0.05        0.08      1.47 o 
   1   7   8       57.67       66.56      2.90 o 
   2   7   8      110.07      122.79      3.51 o 
   3   7   8       99.58      114.09      4.45 o 
  -5   8   8        1.38        3.12      1.94 o 
  -4   8   8       27.43       23.64      2.30 o 
  -3   8   8       21.53       21.75      2.34 o 
  -2   8   8       26.71       28.50      2.52 o 
  -1   8   8       38.89       42.91      3.63 o 
   0   8   8        6.47        8.38      1.88 o 
   1   8   8      167.86      179.52      9.55 o 
   2   8   8        0.43        4.07      1.68 o 
  -4   9   8       35.15       28.32      2.59 o 
  -3   9   8        2.90        6.33      2.31 o 
  -2   9   8      112.62      121.87      5.11 o 
  -1   9   8       76.14       80.24      3.24 o 
   0   9   8      171.38      200.70      8.82 o 
   1   9   8       36.05       31.28      3.78 o 
  -5   1   9        9.74        9.35      2.12 o 
  -4   1   9       27.79       27.14      3.11 o 
  -3   1   9       70.04       80.80      4.74 o 
  -2   1   9      151.30      146.55      6.23 o 
  -1   1   9        0.72        0.65      1.32 o 
   0   1   9        4.66        2.51      1.46 o 
   1   1   9       32.61       27.21      2.72 o 
   2   1   9        5.69        3.43      3.57 o 
  -5   2   9        0.58        0.62      1.35 o 
  -4   2   9      168.89      185.01      6.38 o 
  -3   2   9      161.54      169.86      5.29 o 
  -2   2   9        6.77        6.89      1.90 o 
  -1   2   9       42.60       43.88      4.70 o 
   0   2   9      220.52      241.10      7.57 o 
   1   2   9        5.87        6.66      2.02 o 
   2   2   9      167.67      191.78     10.39 o 
  -5   3   9        0.32        2.03      3.36 o 
  -4   3   9      104.34      101.91      3.83 o 
  -3   3   9        9.26       14.95      3.03 o 
  -2   3   9        9.64       10.28      1.86 o 
  -1   3   9        1.62        0.22      1.85 o 
   0   3   9       31.42       35.03      3.26 o 
   1   3   9       90.62       85.16      4.72 o 
   2   3   9        5.61        9.43      1.85 o 
  -5   4   9        1.36        2.24      1.55 o 
  -4   4   9        9.32        6.81      1.76 o 
  -3   4   9       89.84      102.22      3.91 o 
  -2   4   9        0.34       -0.89      1.42 o 
  -1   4   9        0.17       -1.44      1.82 o 
   0   4   9       12.49       12.02      1.79 o 
   1   4   9       14.24       13.57      1.72 o 
  -4   5   9        5.96        8.70      1.85 o 
  -3   5   9       26.16       32.93      3.41 o 
  -2   5   9       58.53       47.82      2.48 o 
  -1   5   9        0.04        1.68      1.63 o 
   0   5   9       22.36       19.28      2.52 o 
  -1   6   9       31.84       32.33      3.57 o 
                                                 
